# Supplementary material for: Characterization of two PEBP genes, SrFT and SrMFT, in thermogenic skunk cabbage (Symplocarpus renifolius)
Source: Sci Rep. 2016 Jul 8;6:29440. doi: 10.1038/srep29440 (PMC4937424; doi:10.1038/srep29440)
Supplement: Supplementary Information [file srep29440-s2.xls]

## Sheet: Table S1
Supplementary Table 1. Gene-Specific Primers used in RT-PCR
Primer Name	Sequence
SrFT-F1	GGACTCTTGACCATGCCTAGGGAAAGGGATCCCTTGGT
SrFT-R1	GGTGGTGGTGGCTAGTTACATCCTCCTGCCGCCGGA
SrFT-R2	TGATCCACCACTGCCTCCCATCCTCCTGCCGCCGGA
SrFT-F3	TCAGCCCTTGTTAACCAACC
SrFT-R3	CGTAGCACACGATCTCCTGA
SrFT-F4	GCTGTTCTAGTGCTTGCTCTC
SrFT-R4	CATGTCACGTGGGAGGTG
SrFT-F1-rt	GGATCCCTTGGTTGTGGGTA
SrFT-R1-rt	CCCTCGGTTGGTTAACAAGG
revSrFT-f1	GGGGCTCGAGGCTGTTCTAGTGCTTGCTCTC
revSrFT-r1	GGGGCTGCAGCATGTCACGTGGGAGG
orSrFT-f1	GGGGCTGCAGGCTGTTCTAGTGCTTGCTCTC
orSrFT-r1	GGGGCTCGAGCATGTCACGTGGGAGGTG
GFP-F1	GGAGGCAGTGGTGGATCAGTGAGCAAGGGCGAGGAG
GFP-R1	GGTGGTGGTGGCTAGTTACTTGTACAGCTCGTCCATGC
SrMFT-F3	CGGGGACAACCTGTACACTC
SrMFT-F5	GGAGAGAGAGTCAGAGAGAGTCA
SrMFT-R1	GGAGAGCTGCTTGAACCATT
SrMFT-R3	CGGTGAATGCCTATTGGTG
SrMFT-R4	ACAATCCAGTGGAGCCATTC
SrMFT-IF-F1	GGACTCTTGACCATGCGGATCGCCGGCGGCACGGCTCCGA
SrMFT-IF-R1	GGTGGTGGTGGCTAGTCAGTAGATTCTAATTGCAGGTTCC
SrMFT-IF-R2	TGATCCACCACTGCCTCCGTAGATTCTAATTGCAGGTTCC
FT-TFL1-degF1	CHTTCTWCACHYTNGTBATG
FT-TFL1-degR1	TTGAAGTAGACRGCRGYSAC
FT-TFL1-degF2	ATGRYDGAYCCHGATGYBCC
FT-TFL1-degR2	GMRAANKYNYKDGTGTTGAA
TFL-degF1	TTYAACCCHWSBRTSAAGAT
TFL-degR1	ARCGBCKBCKDGCNGCVGTY
SrTFL2-F3	GAAGCTTGACGACGGCTACT
SrTFL2-R3	TCATATCAACGCAGGAGTGC
pCAM1301-F2	CTGGCGTAATAGCGAAGAGG
pCAM1301-R1	AATTCGAGCTGGTCACCTGT
Actin 2-F	GCACCCTGTTCTTCTTACCG
Actin 2-R	AACCCTCGTAGATTGGCACA
M13F	GTAAAACGACGGCCAGTG
M13R	GGAAACAGCTATGACCATG
qPCR60-F	TCCGTTGTCACAGTTGGGTA
qPCR60-R	TTCTTGATGGCTGCTCACAG

## Sheet: Table S2
Supplementary Table 2. List of PEBP genes used in phylogenetic analysis
Taxonomic group	Species / common name	Botanical name	Gene Name	Locus ID/Accession No.
Angiosaperm, Monocot	Barley	Hordeum vulgare	HvFT	AAZ38709
			HvMFT	BAH24198
	Cone	Zea may	ZCN9	ABX11011
			ZCN10	ABW96233
			ZCN11	ABX11013
	Cynbidium	Cymbidium goeringii Rchb. f.	CgFT	HM106985
	Oncidium	Oncidium Gower Ramsey	OnFT	ACC59806
	Perennial ryegrass	Lolium perenne	LpFT3	ABC33722
	Rice	Oryza sativa	OsHd3a	BAB61027
			OsMFT1	Os06g30370
			OsMFT2	Os01g02120
	Skunk cabbage	Symplocarpus renifolius	SrFT	LC030437
			SrMFT	LC030438
	Wheat	Triticum aestivum	TaFT	AAW23034
			TaMFT	BAK78908
Angiosperm, Dicot	Arabidopsis	Arabidopsis lyrata	AlBFT	XM002864723
		Arabidopsis thaliana	AtFT	BAA77838
			AtTSF	At4g20370
			AtATC	At2g27550
			AtBFT	At5g62040 (Q9FIT4)
			AtTFL1	At5g03840
			AtMFT	At1g18100
	Apple	Malus x domestica	MdFT	BAI77730
	Beta	Beta vulgairs	BvFT1	ADM92608
			BvFT2	ADM92613
	Chrysanthemums	Chrysanthemum seticuspe	CsFTL1	AB679270
			CsFTL2	AB679271
			CsFTL3	AB679272
	Fig tree	Ficus carica	FcFT	BAI60052
	Soybean	Glycine max	GmMFT	Glyma05g34030
	Papaya	Carica papaya	CpFT	ACX85427
	Poplar	Populus nigra	PnFT1	AB106111
			PnFT2	AB109804
		Populus trichocarpa	PtFT	XP_002311264
	Potato	Solanum tuberosum	StSP6A	PGSC0003DMG400023365
	Prunus	Prunus mume	PmFT	BAH82787
	Tomato	Solanum lycopersicum	SlSP2G	AAO31791
	Vitis	Vitis vinifera	VvFT	DQ871590/NP_001267907
Gymnosperm	Spruce	Picea sitchensis	unknown	EF086337
		Picea abies	PaFTL1	JN039333
			PaMFT1	JN039331
			PaMFT2	JN039332
Spikemoss	Spikemoss	Selaginella moellendorffi	SmTF1-like	XP_002990227
			SmMFT1	EFJ35292
			SmMFT2	EFJ06396
Moss	Moss	Physcomitrella patens	predicted protein	XP_001769136
			PpMFT1	ACN54543
			PpMFT2	ACN54544
			PpMFT3	ACN54546
			PpMFT4	ACN54547

## Sheet: Table S3
Supplementary Table 3: List of PEBP genes uesd in alignment analyses for the design of degenerate primers
Species / common name	Botanical name	Gene Name	Locus ID/Accession No.
Arabidospsis	Arabidopsis thaliana	AtFT	At1g65480
		AtTSF	At4g20370
		AtTFL1	At5g03840
		AtATC	At2g27550
		AtBFT	At5g62040
Skunk cabbage	Symplocarpus renifolius	SrFT	LC030437
Cynbidium	Cymbidium goeringii Rchb. f.	CgFT	HM106985
Oncidium	Oncidium Gower Ramsey	OnFT	EU583502
		OnTFL1	KM233713
Rice	Oryza sativa	OsHd3a	BAB61027
		OsRCN1	AK240877
		OsRCN2	AK243046
		OsRCN3	AF159883
		OsRCN4	AK110622
Stiff brome	Brachypodium distachyon	BdFTL1	KF572023
Bamboo	Bambusa oldhamii	BoTFL1	HM641253
Cone	Zea mays	ZmTFL1	HM641253

## Sheet: Table S4
Supplementary Table 4_Genes in cluster IV
ProbeID	TAIR_ID	Petal_signal	Pistil_signal	Stamen_signal	Pith_signal	homology_search_result
INB07_rep_c11678	AT5G13280	61.0319	2765.2	1312.39	1199.78	ref|XP_003562409.1| PREDICTED: aspartokinase 1, chloroplastic-like [Brachypodium distachyon]
INB07_rep_c12234	AT3G15020	425.346	36471.3	8773.76	15681.2	emb|CAD33240.1| putative mitochondrial NAD-dependent malate dehydrogenase [Solanum tuberosum]
INB07_c3496	AT4G00030	3.94558	156.62	77.0972	2.86532	ref|XP_002274362.1| PREDICTED: hypothetical protein [Vitis vinifera]
INB07_c3113	AT5G10320	8.71148	314.884	137.059	89.0196	ref|XP_002306301.1| predicted protein [Populus trichocarpa] gi|222855750|gb|EEE93297.1| predicted protein [Populus trichocarpa]
INB07_c771	AT5G15410	38.6786	1443.17	267.396	101.375	gb|ACA58352.1| putative cyclic nucleotide-gated cation channel [Sandersonia aurantiaca]
INB07_c3350	AT1G71830	18.3352	296.195	115.06	182.118	gb|AAV58833.2| somatic embryogenesis receptor kinase [Cocos nucifera]
INB07_c3614	AT3G02700	40.1172	413.543	243.747	38.045	ref|XP_002305915.1| predicted protein [Populus trichocarpa] gi|118481835|gb|ABK92854.1| unknown [Populus trichocarpa] gi|222848879|gb|EEE86426.1| predicted protein [Populus trichocarpa]
INB07_rep_c20700	AT4G30210	2.70009	34.2475	16.0581	16.565	gb|ACF17649.1| putative cytochrome reductase [Capsicum annuum]
INB07_c6547	AT2G20000	2.96135	31.5279	16.849	13.4196	ref|XP_002514239.1| cell division cycle, putative [Ricinus communis] gi|223546695|gb|EEF48193.1| cell division cycle, putative [Ricinus communis]
INB07_c31024	AT1G03220	2.71757	53.4448	15.4304	32.738	ref|XP_002517164.1| basic 7S globulin 2 precursor small subunit, putative [Ricinus communis] gi|223543799|gb|EEF45327.1| basic 7S globulin 2 precursor small subunit, putative [Ricinus communis]
INB07_c670	AT2G26920	4.93258	60.1382	24.3911	14.109	ref|XP_002267190.1| PREDICTED: hypothetical protein [Vitis vinifera]
INB07_c772	AT5G35080	2.17592	16.7618	9.85825	8.95091	emb|CBI25568.3| unnamed protein product [Vitis vinifera]
INB07_c782	AT1G43900	12.1126	948.618	54.2955	23.3675	ref|XP_002267913.1| PREDICTED: hypothetical protein [Vitis vinifera] gi|302142730|emb|CBI19933.3| unnamed protein product [Vitis vinifera]
INB07_rep_c8463	AT4G17790	30.1169	412.376	133.246	49.1629	ref|XP_002278896.1| PREDICTED: hypothetical protein [Vitis vinifera]
INB07_rep_c10922	AT5G56550	25.3629	370.697	106.448	6.62739	emb|CAN69977.1| hypothetical protein VITISV_011279 [Vitis vinifera]
INB07_rep_c9226	AT1G78240	3.33198	37.8418	12.347	14.312	gb|EAY87574.1| hypothetical protein OsI_08986 [Oryza sativa Indica Group]
INB07_c22613	AT2G17970	5.02906	253.808	17.7077	9.40594	ref|XP_002270229.1| PREDICTED: hypothetical protein [Vitis vinifera]
INB07_c5164	AT1G79790	15.6535	362.672	54.4269	84.3864	emb|CBI17665.3| unnamed protein product [Vitis vinifera]
INB07_c388	AT3G16650	3.95729	29.3932	13.5112	8.57274	emb|CBI22998.3| unnamed protein product [Vitis vinifera]
INB07_rep_c12473	AT5G51570	2.50218	30.7104	8.24986	15.7247	ref|XP_002266655.1| PREDICTED: hypothetical protein [Vitis vinifera] gi|296084134|emb|CBI24522.3| unnamed protein product [Vitis vinifera]
INB07_c235	AT5G64460	198.21	923.903	638.667	56.635	emb|CBI19311.3| unnamed protein product [Vitis vinifera]
INB07_rep_c8042	AT5G60160	3.50248	25.1292	10.2727	13.3857	ref|XP_002321687.1| predicted protein [Populus trichocarpa] gi|222868683|gb|EEF05814.1| predicted protein [Populus trichocarpa]
INB07_c6075	AT2G21070	4.23584	41.6486	12.3852	10.061	ref|XP_002277572.1| PREDICTED: similar to FIO1 (FIONA1) [Vitis vinifera]
INB07_c810	AT4G10790	6.72102	28.9634	19.1243	18.5496	ref|XP_002465053.1| hypothetical protein SORBIDRAFT_01g031330 [Sorghum bicolor] gi|241918907|gb|EER92051.1| hypothetical protein SORBIDRAFT_01g031330 [Sorghum bicolor]
INB07_c2420	AT4G21880	122.821	493.613	337.814	70.1782	gb|AAD03456.1| contains similarity to Ipomoea nil leaf protein (GB: D85101) [Arabidopsis thaliana]
INB07_rep_c8572	AT5G09870	3.14993	16.8975	8.06213	8.79153	ref|XP_002515536.1| Cellulose synthase A catalytic subunit 6 [UDP-forming], putative [Ricinus communis] gi|223545480|gb|EEF46985.1| Cellulose synthase A catalytic subunit 6 [UDP-forming], putative [Ricinus communis]
INB07_c8664	AT5G66530	74.9794	809.587	189.63	209.805	ref|XP_002265594.1| PREDICTED: hypothetical protein [Vitis vinifera] gi|297735137|emb|CBI17499.3| unnamed protein product [Vitis vinifera]
INB07_c18427	AT3G48550	15.4576	75.0752	38.974	34.3217	ref|XP_003550872.1| PREDICTED: uncharacterized protein LOC100819947 [Glycine max]
INB07_c3554	AT1G16445	61.9218	263.745	153.024	23.3325	ref|XP_002263914.1| PREDICTED: hypothetical protein [Vitis vinifera] gi|297736150|emb|CBI24188.3| unnamed protein product [Vitis vinifera]
INB07_rep_c23745	AT3G21600	12.459	57.1021	29.8421	32.4088	ref|XP_002280434.1| PREDICTED: hypothetical protein [Vitis vinifera] gi|297738757|emb|CBI28002.3| unnamed protein product [Vitis vinifera]
INB07_c19687	AT5G49900	3.45982	13.1705	8.15532	8.31644	ref|XP_002518119.1| conserved hypothetical protein [Ricinus communis] gi|223542715|gb|EEF44252.1| conserved hypothetical protein [Ricinus communis]
INB07_c30715	AT4G31720	6.35766	22.1069	14.8776	12.8585	ref|XP_002266754.1| PREDICTED: hypothetical protein [Vitis vinifera] gi|302143597|emb|CBI22350.3| unnamed protein product [Vitis vinifera]
INB07_rep_c14429	AT2G36530	18.0153	127.36	41.1644	35.8007	gb|ACF06525.1| enolase [Elaeis guineensis]
INB07_c18648	AT5G05410	12.3551	47.69	27.0327	31.6425	gb|ADJ67432.1| ethylene response factor 3 [Actinidia deliciosa]
INB07_c23934	AT1G67140	7.91581	24.1577	16.5212	11.8495	emb|CBI33667.3| unnamed protein product [Vitis vinifera]
INB07_c16618	AT5G16550	27.6678	138.441	55.9356	83.0916	emb|CAQ58595.1| unknown protein [Vitis vinifera]
INB07_rep_c14738	AT3G10940	557.154	1811.13	1122.91	1030.98	ref|XP_003526816.1| PREDICTED: laforin-like [Glycine max]
INB07_rep_c13309	AT3G12480	6.0627	33.215	12.1898	15.4869	ref|XP_002268866.1| PREDICTED: hypothetical protein [Vitis vinifera] gi|296083929|emb|CBI24317.3| unnamed protein product [Vitis vinifera]
INB07_c3048	AT3G06190	8.92931	22.3675	16.5476	13.2587	emb|CBI32329.3| unnamed protein product [Vitis vinifera]
INB07_rep_c15861	AT2G39050	15386.7	42454.8	26539.6	1667.63	ref|XP_003554000.1| PREDICTED: uncharacterized protein LOC100783843 [Glycine max]
INB07_c859	AT5G03430	805.227	2164.18	1360.04	1191.93	ref|XP_002269812.1| PREDICTED: hypothetical protein [Vitis vinifera] gi|297739964|emb|CBI30146.3| unnamed protein product [Vitis vinifera]
INB07_c20019	AT1G07910	193.623	456.112	323.947	276.822	ref|XP_002526361.1| hypothetical protein RCOM_1399970 [Ricinus communis] gi|223534320|gb|EEF36032.1| hypothetical protein RCOM_1399970 [Ricinus communis]
INB07_c7142	AT5G58640	23.6949	59.2384	39.486	23.9222	ref|XP_002264265.1| PREDICTED: hypothetical protein [Vitis vinifera] gi|296083168|emb|CBI22804.3| unnamed protein product [Vitis vinifera]
INB07_c32731	AT5G03420	447.942	1319.38	739.485	542.187	emb|CBI30142.3| unnamed protein product [Vitis vinifera]
INB07_rep_c13841	AT1G48605	109.165	230.025	180.078	102.204	ref|XP_003564140.1| PREDICTED: phosphopantothenoylcysteine decarboxylase-like isoform 1 [Brachypodium distachyon] gi|357124913|ref|XP_003564141.1| PREDICTED: phosphopantothenoylcysteine decarboxylase-like isoform 2 [Brachypodium distachyon]
INB07_c23007	AT1G53400	9.22325	39.0871	14.9209	23.0393	ref|XP_002267858.1| PREDICTED: hypothetical protein [Vitis vinifera] gi|297740542|emb|CBI30724.3| unnamed protein product [Vitis vinifera]
INB07_c16161	AT3G57030	39.4701	113.612	63.6034	8.50661	ref|XP_002267323.1| PREDICTED: hypothetical protein [Vitis vinifera]
INB07_c29523	AT1G16000	52.3092	111.151	82.2919	64.8224	ref|NP_001067003.1| Os12g0556400 [Oryza sativa Japonica Group] gi|113649510|dbj|BAF30022.1| Os12g0556400 [Oryza sativa Japonica Group]
INB07_c1891	AT5G10290	158.683	343.568	247.915	86.2725	ref|XP_003525052.1| PREDICTED: probable LRR receptor-like serine/threonine-protein kinase At5g10290-like [Glycine max]
INB07_rep_c11359	AT3G13050	20.4781	42.9115	31.9921	5.20842	gb|EEE70213.1| hypothetical protein OsJ_30325 [Oryza sativa Japonica Group]
INB07_c555	AT3G57520	9.48401	27.6814	14.5986	7.1434	ref|XP_002283653.1| PREDICTED: hypothetical protein [Vitis vinifera]
INB07_c6508	AT3G08840	78.6909	294.179	119.215	66.2712	ref|XP_002265851.1| PREDICTED: hypothetical protein [Vitis vinifera] gi|297735584|emb|CBI18078.3| unnamed protein product [Vitis vinifera]
INB07_c5469	AT3G62940	6.529	23.2404	9.74644	12.2317	ref|XP_002526909.1| OTU domain-containing protein 6B, putative [Ricinus communis] gi|223533728|gb|EEF35462.1| OTU domain-containing protein 6B, putative [Ricinus communis]
INB07_c6698	AT1G68310	7.2819	15.4019	10.8223	8.99085	ref|XP_002276610.1| PREDICTED: hypothetical protein [Vitis vinifera]
INB07_c29816	AT3G02680	36.9336	84.6996	54.4821	26.8104	emb|CBI24024.3| unnamed protein product [Vitis vinifera]
INB07_c6740	AT1G30825	43.3406	77.6945	63.8395	5.22012	gb|ADE77518.1| unknown [Picea sitchensis]
INB07_c6133	AT1G25540	24.4152	57.8847	35.5912	38.1035	ref|XP_002278845.1| PREDICTED: hypothetical protein [Vitis vinifera]
INB07_c4573	AT1G24340	486.922	925.102	691.193	474.881	ref|XP_002266262.1| PREDICTED: hypothetical protein [Vitis vinifera] gi|297738359|emb|CBI27560.3| unnamed protein product [Vitis vinifera]
INB07_rep_c9096	AT5G11520	28.8207	45.8671	40.8772	8.78648	ref|XP_002516566.1| aspartate aminotransferase, putative [Ricinus communis] gi|223544386|gb|EEF45907.1| aspartate aminotransferase, putative [Ricinus communis]
INB07_c4613	AT4G04350	194.415	303.795	275.464	9.73789	emb|CBH32645.1| leucyl-tRNA synthetase, putative, expressed [Triticum aestivum]
INB07_c6183	AT3G16310	6.53099	15.5418	9.21905	10.1722	ref|XP_002515985.1| Nucleoporin NUP53, putative [Ricinus communis] gi|223544890|gb|EEF46405.1| Nucleoporin NUP53, putative [Ricinus communis]
INB07_c6731	AT5G41760	65.8145	135.481	92.4968	59.256	ref|XP_002280548.1| PREDICTED: hypothetical protein [Vitis vinifera] gi|297745398|emb|CBI40478.3| unnamed protein product [Vitis vinifera]
INB07_c5630	AT4G01800	205.546	335.296	283.047	203.252	ref|XP_002515179.1| conserved hypothetical protein [Ricinus communis] gi|223545659|gb|EEF47163.1| conserved hypothetical protein [Ricinus communis]
INB07_c6107	AT3G63530	35.441	90.0224	48.7308	48.6433	gb|EAY88740.1| hypothetical protein OsI_10215 [Oryza sativa Indica Group]
INB07_c1117	AT1G17650	25.608	45.4681	34.6204	19.411	ref|NP_001043386.1| Os01g0574600 [Oryza sativa Japonica Group] gi|52076371|dbj|BAD45192.1| oxidoreductase-like [Oryza sativa Japonica Group] gi|113532917|dbj|BAF05300.1| Os01g0574600 [Oryza sativa Japonica Group] gi|215694053|dbj|BAG89252.1| unnamed protein product [Oryza sativa Japonica Group] gi|218188507|gb|EEC70934.1| hypothetical protein OsI_02524 [Oryza sativa Indica Group] gi|222618713|gb|…
INB07_c22098	AT2G20830	7.90878	18.44	10.4076	8.72475	emb|CBI28921.3| unnamed protein product [Vitis vinifera]
INB07_c1020	AT4G00060	13.0991	30.2112	17.2362	3.3406	emb|CBI16583.3| unnamed protein product [Vitis vinifera]
INB07_c837	AT5G25150	8.45454	19.9888	10.851	10.1826	emb|CBI21070.3| unnamed protein product [Vitis vinifera]
INB07_c550	AT2G25530	264.661	656.209	339.525	424.399	ref|XP_002463506.1| hypothetical protein SORBIDRAFT_01g000940 [Sorghum bicolor] gi|241917360|gb|EER90504.1| hypothetical protein SORBIDRAFT_01g000940 [Sorghum bicolor]
INB07_c5934	AT5G38530	650.153	1113.54	823.67	853.856	ref|XP_002329254.1| predicted protein [Populus trichocarpa] gi|222870708|gb|EEF07839.1| predicted protein [Populus trichocarpa]
INB07_c7065	AT5G27740	14.3581	23.7434	18.175	17.7887	ref|XP_002263213.1| PREDICTED: hypothetical protein [Vitis vinifera] gi|296089274|emb|CBI39046.3| unnamed protein product [Vitis vinifera]
INB07_c22221	AT4G01790	92.6927	145.976	117.269	94.3457	gb|ACU22992.1| unknown [Glycine max]
INB07_rep_c23831	AT3G62390	190.352	256.156	240.429	83.3434	ref|XP_002270567.1| PREDICTED: hypothetical protein [Vitis vinifera]
INB07_rep_c13658	AT5G60160	152.306	264.329	191.071	153.65	ref|XP_002321687.1| predicted protein [Populus trichocarpa] gi|222868683|gb|EEF05814.1| predicted protein [Populus trichocarpa]
INB07_rep_c12633	AT2G32070	7360	12284	9232.44	7092.46	ref|XP_002527306.1| ccr4-associated factor, putative [Ricinus communis] gi|223533306|gb|EEF35058.1| ccr4-associated factor, putative [Ricinus communis]
INB07_rep_c9048	AT4G39080	900.392	1405.38	1125.41	1034.57	ref|XP_002265086.1| PREDICTED: hypothetical protein [Vitis vinifera] gi|297744757|emb|CBI38019.3| unnamed protein product [Vitis vinifera]
INB07_rep_c11431	AT2G13610	121.52	305.385	150.803	57.0523	ref|XP_002306254.1| white-brown-complex ABC transporter family [Populus trichocarpa] gi|222855703|gb|EEE93250.1| white-brown-complex ABC transporter family [Populus trichocarpa]
INB07_c2287	AT4G21110	42.3174	81.076	52.4129	3.53668	emb|CBI26078.3| unnamed protein product [Vitis vinifera]
INB07_rep_c15242	AT1G63000	13.9884	22.9947	17.3112	4.23688	dbj|BAJ95321.1| predicted protein [Hordeum vulgare subsp. vulgare]
INB07_c19696	AT5G42660	120.52	179.711	148.551	112.529	ref|XP_002283679.1| PREDICTED: hypothetical protein [Vitis vinifera]
INB07_c7028	AT5G39830	363.363	2117.25	445.85	696.469	emb|CBI22201.3| unnamed protein product [Vitis vinifera]
INB07_c5434	AT5G51700	18.2542	34.9761	22.3675	28.9572	gb|AAF18432.1|AF192261_1 Rar1 [Hordeum vulgare] gi|9623337|gb|AAF90123.1|AF254799_3 Rar1 [Hordeum vulgare]
INB07_rep_c8698	AT5G61150	511.596	770.595	626.051	292.72	emb|CBI15135.3| unnamed protein product [Vitis vinifera]
INB07_rep_c11791	AT2G33840	1388.27	2097.68	1697.1	1798.12	ref|NP_001149217.1| LOC100282839 [Zea mays] gi|195625536|gb|ACG34598.1| tyrosyl-tRNA synthetase [Zea mays]
INB07_rep_c12435	AT2G05710	31.5072	44.2853	38.2864	33.4944	ref|XP_002278138.1| PREDICTED: hypothetical protein [Vitis vinifera] gi|297737441|emb|CBI26642.3| unnamed protein product [Vitis vinifera]
INB07_rep_c9648	AT3G10650	10.3194	13.7554	12.5159	2.55459	ref|XP_002264162.1| PREDICTED: hypothetical protein [Vitis vinifera]
INB07_c3045	AT3G29170	12.6846	18.8983	15.3648	5.1849	ref|NP_001132638.1| uncharacterized protein LOC100194113 [Zea mays] gi|194694964|gb|ACF81566.1| unknown [Zea mays] gi|195615908|gb|ACG29784.1| hypothetical protein [Zea mays]
INB07_c1381	AT2G33440	962.37	1296.8	1161.82	819.161	ref|XP_002281833.1| PREDICTED: hypothetical protein [Vitis vinifera]
INB07_c21335	AT4G33100	21.6226	30.3588	26.0999	24.3531	ref|XP_002280280.1| PREDICTED: hypothetical protein [Vitis vinifera] gi|296081676|emb|CBI20681.3| unnamed protein product [Vitis vinifera]
INB07_rep_c15184	AT4G35860	13.5055	21.8762	16.2836	14.8015	ref|XP_002329939.1| predicted protein [Populus trichocarpa] gi|118484431|gb|ABK94092.1| unknown [Populus trichocarpa] gi|222871961|gb|EEF09092.1| predicted protein [Populus trichocarpa]
INB07_rep_c13075	AT1G53210	416.545	946.718	501.37	430.455	ref|NP_001042378.1| Os01g0212400 [Oryza sativa Japonica Group] gi|56201517|dbj|BAD73036.1| unknown protein [Oryza sativa Japonica Group] gi|113531909|dbj|BAF04292.1| Os01g0212400 [Oryza sativa Japonica Group] gi|215694792|dbj|BAG89983.1| unnamed protein product [Oryza sativa Japonica Group] gi|218187733|gb|EEC70160.1| hypothetical protein OsI_00872 [Oryza sativa Indica Group] gi|222617970|gb|EEE5…
INB07_rep_c13980	AT1G49710	964.234	1444.8	1152.63	1234.16	emb|CAB52254.1| Fuct c3 protein [Vigna radiata var. radiata]
INB07_rep_c8974	AT1G64720	811.51	3992.05	968.401	1439.56	ref|XP_002278777.1| PREDICTED: hypothetical protein [Vitis vinifera]
INB07_rep_c14126	AT2G35690	27.1876	36.2543	32.2842	23.8538	gb|ADW84019.1| ACX [Gossypium hirsutum]
INB07_c30505	AT2G37240	441.768	614.932	521.64	377.352	ref|XP_002334170.1| predicted protein [Populus trichocarpa] gi|222869935|gb|EEF07066.1| predicted protein [Populus trichocarpa]
INB07_rep_c8903	AT4G17100	2767.2	3615.38	3265.06	2722.47	ref|XP_002517514.1| Placental protein 11 precursor, putative [Ricinus communis] gi|223543525|gb|EEF45056.1| Placental protein 11 precursor, putative [Ricinus communis]
INB07_c4231	AT3G26115	39.71	110.072	46.7066	79.0832	ref|XP_002282104.1| PREDICTED: hypothetical protein [Vitis vinifera]
INB07_rep_c12869	AT1G53750	6888.53	8825.36	8054.33	5503.38	ref|XP_003521834.1| PREDICTED: 26S protease regulatory subunit 7-like [Glycine max]
INB07_c1667	AT4G32160	220.282	333.442	257.003	264.556	ref|XP_002285195.1| PREDICTED: hypothetical protein [Vitis vinifera]
INB07_c2483	AT5G12150	287.186	433.398	334.528	339.715	ref|XP_002314002.1| predicted protein [Populus trichocarpa] gi|222850410|gb|EEE87957.1| predicted protein [Populus trichocarpa]
INB07_c4129	AT3G11620	1322.68	1939.04	1538.2	1205.62	ref|XP_002275518.1| PREDICTED: hypothetical protein [Vitis vinifera]
INB07_c22847	AT5G35410	9.3874	19.1735	10.8274	11.5208	ref|XP_002324651.1| predicted protein [Populus trichocarpa] gi|116265968|gb|ABJ91232.1| CBL-interacting protein kinase 26 [Populus trichocarpa] gi|222866085|gb|EEF03216.1| predicted protein [Populus trichocarpa]
INB07_rep_c12459	AT3G62580	9986.3	12231.5	11487.7	8429.74	dbj|BAJ98474.1| predicted protein [Hordeum vulgare subsp. vulgare]
INB07_c300	AT4G02600	9.7308	13.0771	11.098	4.84717	ref|NP_001105171.1| barley mlo defense gene homolog8 [Zea mays] gi|13784989|gb|AAK38344.1| seven transmembrane protein Mlo8 [Zea mays] gi|194708086|gb|ACF88127.1| unknown [Zea mays] gi|195647452|gb|ACG43194.1| MLO-like protein 1 [Zea mays] gi|219888543|gb|ACL54646.1| unknown [Zea mays]
INB07_rep_c26788	AT5G45130	13.0414	23.9807	14.8332	8.85003	ref|XP_002313450.1| predicted protein [Populus trichocarpa] gi|222849858|gb|EEE87405.1| predicted protein [Populus trichocarpa]
INB07_c4522	AT4G18950	1376.6	1713.68	1564.85	1431.45	ref|XP_002263226.1| PREDICTED: hypothetical protein [Vitis vinifera] gi|297740576|emb|CBI30758.3| unnamed protein product [Vitis vinifera]
INB07_rep_c13294	AT3G18040	186.18	270.974	210.67	74.7807	ref|XP_002278191.1| PREDICTED: hypothetical protein [Vitis vinifera] gi|297734305|emb|CBI15552.3| unnamed protein product [Vitis vinifera]
INB07_c3001	AT4G35360	492.67	791.684	556.608	340.002	ref|XP_003563893.1| PREDICTED: uncharacterized protein At2g17340-like [Brachypodium distachyon]
INB07_rep_c8109	AT2G39840	4508.45	5909.53	5068.63	797.7	ref|XP_003554725.1| PREDICTED: serine/threonine-protein phosphatase PP1-like [Glycine max]
INB07_c3619	AT1G79280	17.301	31.0005	19.3538	16.0741	emb|CBI24130.3| unnamed protein product [Vitis vinifera]
INB07_c7149	AT4G06676	27.7674	35.2265	30.8933	28.4833	ref|XP_002328769.1| predicted protein [Populus trichocarpa] gi|222839067|gb|EEE77418.1| predicted protein [Populus trichocarpa]
INB07_rep_c13870	AT1G01710	167.716	214.075	186.18	184.691	ref|XP_002273474.1| PREDICTED: hypothetical protein [Vitis vinifera] gi|297745281|emb|CBI40361.3| unnamed protein product [Vitis vinifera]
INB07_c1089	AT1G56050	494.703	628.661	549.137	388.703	emb|CBI21786.3| unnamed protein product [Vitis vinifera]
INB07_c4292	AT1G78620	180.988	274.034	200.437	182.744	ref|XP_002532119.1| conserved hypothetical protein [Ricinus communis] gi|223528199|gb|EEF30259.1| conserved hypothetical protein [Ricinus communis]
INB07_rep_c17796	AT4G21220	17.8822	33.1924	19.7273	23.1861	ref|XP_002305684.1| predicted protein [Populus trichocarpa] gi|222848648|gb|EEE86195.1| predicted protein [Populus trichocarpa]
INB07_c29822	AT1G16540	38.9109	44.4856	42.9115	26.8888	ref|XP_002513397.1| molybdopterin cofactor sulfurase, putative [Ricinus communis] gi|223547305|gb|EEF48800.1| molybdopterin cofactor sulfurase, putative [Ricinus communis]
INB07_rep_c15160	AT5G20160	39.5233	53.4906	43.5284	46.3208	ref|XP_002281586.1| PREDICTED: hypothetical protein [Vitis vinifera]
INB07_c18545	AT2G31170	169.937	252.327	186.968	25.7469	ref|XP_002515479.1| cysteinyl-tRNA synthetase, putative [Ricinus communis] gi|223545423|gb|EEF46928.1| cysteinyl-tRNA synthetase, putative [Ricinus communis]
INB07_c4533	AT5G13980	6454.79	9849.87	7092.46	6685.33	emb|CBI21275.3| unnamed protein product [Vitis vinifera]
INB07_c7095	AT4G28400	18.6384	36.7073	20.4114	29.0363	ref|XP_002517876.1| protein phosphatase 2c, putative [Ricinus communis] gi|223542858|gb|EEF44394.1| protein phosphatase 2c, putative [Ricinus communis]
INB07_c19328	AT5G56730	48.4969	55.2114	53.0154	39.1013	ref|XP_003530463.1| PREDICTED: probable zinc protease pqqL-like [Glycine max]
INB07_c28644	AT2G02410	103.342	159.137	112.887	100.096	ref|XP_002269195.1| PREDICTED: hypothetical protein [Vitis vinifera] gi|297739435|emb|CBI29617.3| unnamed protein product [Vitis vinifera]
INB07_c3959	AT4G02220	20.0372	29.26	21.8101	20.7316	ref|XP_002531647.1| pcdc2/rp-8, putative [Ricinus communis] gi|223528732|gb|EEF30743.1| pcdc2/rp-8, putative [Ricinus communis]
INB07_c10238	AT1G54380	7.61258	9.5348	8.27837	5.75839	ref|XP_002268864.1| PREDICTED: hypothetical protein [Vitis vinifera]
INB07_rep_c14464	AT2G04350	8.36517	21.1678	9.08419	15.8453	ref|XP_002267417.1| PREDICTED: hypothetical protein [Vitis vinifera] gi|296085053|emb|CBI28468.3| unnamed protein product [Vitis vinifera]
INB07_c5880	AT3G46610	96.531	165.049	104.483	106.868	ref|XP_002268821.1| PREDICTED: hypothetical protein [Vitis vinifera]
INB07_c7025	AT1G70650	348.979	472.705	377.561	92.4968	ref|XP_002314789.1| predicted protein [Populus trichocarpa] gi|222863829|gb|EEF00960.1| predicted protein [Populus trichocarpa]
INB07_c5879	AT4G30100	184.691	357.848	199.807	294.049	emb|CAN65841.1| hypothetical protein VITISV_009619 [Vitis vinifera]
INB07_c6256	AT2G38920	694.723	754.351	748.743	467.144	ref|XP_002322754.1| predicted protein [Populus trichocarpa] gi|222867384|gb|EEF04515.1| predicted protein [Populus trichocarpa]
INB07_rep_c16437	AT5G20240	46384.3	76706	49975.1	36816.9	gb|ACD85121.1| B-class MADS-box protein PI [Phaius tancarvilleae]
INB07_c23273	AT4G39880	1215.94	1417.66	1309.83	1152.63	ref|XP_003552058.1| PREDICTED: uncharacterized protein LOC100800404 [Glycine max]
INB07_rep_c7932	AT4G39330	17.0434	4934.24	18.3385	35.4558	ref|XP_002269356.1| PREDICTED: hypothetical protein [Vitis vinifera] gi|302142719|emb|CBI19922.3| unnamed protein product [Vitis vinifera]
INB07_c4936	AT5G20030	134.94	278.657	145.072	166.331	ref|XP_002285023.1| PREDICTED: hypothetical protein [Vitis vinifera] gi|297738911|emb|CBI28156.3| unnamed protein product [Vitis vinifera]
INB07_c6270	AT1G54920	147.126	263.301	156.078	181.845	ref|XP_002328438.1| predicted protein [Populus trichocarpa] gi|222838153|gb|EEE76518.1| predicted protein [Populus trichocarpa]
INB07_c4570	AT5G43430	2472.8	2982.75	2603.68	1657.86	ref|XP_002284752.1| PREDICTED: hypothetical protein [Vitis vinifera] gi|296083620|emb|CBI23609.3| unnamed protein product [Vitis vinifera]
INB07_rep_c12083	AT2G44050	16.9974	21.9926	17.8782	15.7621	emb|CBI24765.3| unnamed protein product [Vitis vinifera]
INB07_c33743	AT2G04560	41.6142	69.51	43.3946	15.1174	emb|CBI28885.3| unnamed protein product [Vitis vinifera]
INB07_c6921	AT1G51740	61.6577	82.4923	64.0882	19.3894	ref|NP_001132043.1| uncharacterized protein LOC100193453 [Zea mays] gi|194693278|gb|ACF80723.1| unknown [Zea mays]
INB07_rep_c11060	AT4G00290	928.109	1372.07	964.046	1002.86	ref|XP_002275920.1| PREDICTED: hypothetical protein [Vitis vinifera]
INB07_rep_c7562	AT5G36230	74.375	93.8448	77.2503	69.8218	emb|CBI17617.3| unnamed protein product [Vitis vinifera]
INB07_c1123	AT4G03560	121.362	239.139	125.613	200.559	emb|CBI21853.3| unnamed protein product [Vitis vinifera]
INB07_rep_c8376	AT2G37790	1553.24	1796.19	1607.55	1560.91	gb|ACF06447.1| aldose reductase [Elaeis guineensis]
INB07_c1516	AT1G23220	25.018	36.9603	25.8443	25.6287	ref|NP_001053004.1| Os04g0462600 [Oryza sativa Japonica Group] gi|113564575|dbj|BAF14918.1| Os04g0462600 [Oryza sativa Japonica Group] gi|215766938|dbj|BAG99166.1| unnamed protein product [Oryza sativa Japonica Group] gi|218194985|gb|EEC77412.1| hypothetical protein OsI_16186 [Oryza sativa Indica Group] gi|222629005|gb|EEE61137.1| hypothetical protein OsJ_15075 [Oryza sativa Japonica Group]
INB07_c4652	AT5G28770	146.805	266.372	151.633	84.4528	ref|XP_002279520.1| PREDICTED: hypothetical protein [Vitis vinifera]
INB07_c18652	AT5G32450	282.794	368.552	291.727	280.628	emb|CBI39061.3| unnamed protein product [Vitis vinifera]
INB07_c6420	AT2G15290	2765.2	3335.73	2851.53	2726.23	ref|XP_002285372.1| PREDICTED: hypothetical protein [Vitis vinifera] gi|296090447|emb|CBI40266.3| unnamed protein product [Vitis vinifera]
INB07_c489	AT4G04850	480.782	881.554	495.726	493.811	ref|XP_002518305.1| Glutathione-regulated potassium-efflux system protein kefB, putative [Ricinus communis] gi|223542525|gb|EEF44065.1| Glutathione-regulated potassium-efflux system protein kefB, putative [Ricinus communis]
INB07_c7501	AT2G19170	765.181	1196.82	788.614	760.504	ref|XP_002269786.1| PREDICTED: hypothetical protein [Vitis vinifera] gi|296090288|emb|CBI40107.3| unnamed protein product [Vitis vinifera]
INB07_rep_c16723	AT2G19830	3553.42	4589.91	3655.96	3650.32	ref|XP_002283066.1| PREDICTED: hypothetical protein [Vitis vinifera] gi|147840660|emb|CAN61998.1| hypothetical protein VITISV_007873 [Vitis vinifera] gi|297738716|emb|CBI27961.3| unnamed protein product [Vitis vinifera]
INB07_rep_c20049	AT2G01060	606.528	815.158	623.296	707.681	ref|XP_002272588.1| PREDICTED: hypothetical protein [Vitis vinifera]
INB07_c19246	AT4G36210	1009.04	1124.3	1036.2	600.343	gb|EAY88253.1| hypothetical protein OsI_09705 [Oryza sativa Indica Group]
INB07_rep_c10970	AT5G47680	239.435	278.347	245.486	232.004	ref|XP_002533399.1| RNA (guanine-9-) methyltransferase domain containing, putative [Ricinus communis] gi|223526758|gb|EEF28985.1| RNA (guanine-9-) methyltransferase domain containing, putative [Ricinus communis]
INB07_c3756	AT2G30780	233.843	251.481	239.595	144.779	ref|XP_002270788.1| PREDICTED: hypothetical protein [Vitis vinifera] gi|296086664|emb|CBI32299.3| unnamed protein product [Vitis vinifera]
INB07_c23361	AT3G08710	25.0912	26.6709	25.7003	17.8902	ref|NP_001042127.1| Os01g0168200 [Oryza sativa Japonica Group] gi|75333014|sp|Q9AS75.1|TRH41_ORYSJ RecName: Full=Thioredoxin H4-1; Short=OsTrxh4-1; AltName: Full=OsTrx01 gi|13486676|dbj|BAB39913.1| thioredoxin-like protein [Oryza sativa Japonica Group] gi|15528777|dbj|BAB64819.1| putative thioredoxin-like protein [Oryza sativa Japonica Group] gi|20804820|dbj|BAB92503.1| putative thioredoxin-like …
INB07_rep_c14787	AT3G19950	161.688	232.004	165.357	173.833	ref|XP_002267134.1| PREDICTED: hypothetical protein [Vitis vinifera]
INB07_rep_c12368	AT4G34270	3873.87	12454.8	3956.19	7222.91	ref|XP_002270710.1| PREDICTED: hypothetical protein [Vitis vinifera]
INB07_c2819	AT5G62390	13.4428	15.6839	13.7246	11.5783	ref|XP_002265974.1| PREDICTED: hypothetical protein [Vitis vinifera]
INB07_rep_c11534	AT3G17940	562.286	686.596	574.038	479.073	gb|AEQ94127.1| putative aldose 1-epimerase [Elaeis guineensis]
INB07_rep_c9764	AT4G00585	134.843	233.104	137.3	203.196	ref|XP_002320108.1| predicted protein [Populus trichocarpa] gi|118483711|gb|ABK93749.1| unknown [Populus trichocarpa] gi|222860881|gb|EEE98423.1| predicted protein [Populus trichocarpa]
INB07_rep_c8217	AT1G63900	2488.33	3381.33	2526.05	2774.11	ref|XP_002274008.1| PREDICTED: hypothetical protein [Vitis vinifera] gi|296086688|emb|CBI32323.3| unnamed protein product [Vitis vinifera]
INB07_c3174	AT1G80940	25.2365	52.6456	25.608	42.1108	ref|XP_002303864.1| predicted protein [Populus trichocarpa] gi|222841296|gb|EEE78843.1| predicted protein [Populus trichocarpa]
INB07_c3941	AT3G13320	14.4029	16.1141	14.6044	14.0239	ref|NP_001152468.1| LOC100286108 [Zea mays] gi|195656593|gb|ACG47764.1| vacuolar cation/proton exchanger 2 [Zea mays]
INB07_c23234	AT5G21060	916.836	1145.58	927.626	618.523	ref|XP_002328225.1| predicted protein [Populus trichocarpa] gi|222837740|gb|EEE76105.1| predicted protein [Populus trichocarpa]
INB07_rep_c9313	AT4G40060	10.4885	16.8756	10.6108	10.029	gb|EEE69885.1| hypothetical protein OsJ_29706 [Oryza sativa Japonica Group]
INB07_c17720	AT1G05410	569.255	739.485	574.961	296.489	ref|XP_002315765.1| predicted protein [Populus trichocarpa] gi|222864805|gb|EEF01936.1| predicted protein [Populus trichocarpa]
INB07_rep_c9430	AT2G28910	2655.34	2865.54	2680.16	1547.64	ref|XP_002283746.1| PREDICTED: hypothetical protein [Vitis vinifera]
INB07_rep_c7624	AT4G36195	3406.3	4153.55	3431.99	2574.17	ref|XP_002531509.1| catalytic, putative [Ricinus communis] gi|223528862|gb|EEF30863.1| catalytic, putative [Ricinus communis]
INB07_rep_c12615	AT4G24550	951.52	1005.4	956.283	562.286	ref|XP_002281307.1| PREDICTED: hypothetical protein [Vitis vinifera] gi|302142544|emb|CBI19747.3| unnamed protein product [Vitis vinifera]
INB07_c5795	AT2G20330	419.66	481.317	421.07	443.357	ref|NP_001064792.1| Os10g0464100 [Oryza sativa Japonica Group] gi|22758329|gb|AAN05533.1| putative WD domain containing protein [Oryza sativa Japonica Group] gi|31432560|gb|AAP54175.1| WD-40 repeat protein, putative, expressed [Oryza sativa Japonica Group] gi|78708792|gb|ABB47767.1| WD-40 repeat protein, putative, expressed [Oryza sativa Japonica Group] gi|78708793|gb|ABB47768.1| WD-40 repeat pro…
INB07_c2998	AT2G28840	6125.08	7690.19	6145	4982.08	ref|XP_002283965.1| PREDICTED: hypothetical protein isoform 1 [Vitis vinifera]
INB07_rep_c25125	AT4G13220	78.837	105.715	79.001	65.4074	ref|XP_002264856.1| PREDICTED: hypothetical protein [Vitis vinifera] gi|297744291|emb|CBI37261.3| unnamed protein product [Vitis vinifera]
INB07_c21129	AT4G14790	74.1594	97.6698	74.2583	81.8799	ref|XP_002463886.1| hypothetical protein SORBIDRAFT_01g008310 [Sorghum bicolor] gi|241917740|gb|EER90884.1| hypothetical protein SORBIDRAFT_01g008310 [Sorghum bicolor]
INB07_rep_c13447	AT4G32750	16.8256	22.5574	16.8256	11.9432	ref|XP_002284095.1| PREDICTED: hypothetical protein isoform 1 [Vitis vinifera] gi|296081878|emb|CBI20883.3| unnamed protein product [Vitis vinifera]
INB07_c1855	AT5G48520	37.1703	39.1773	37.1416	20.4594	ref|XP_002983960.1| hypothetical protein SELMODRAFT_156342 [Selaginella moellendorffii] gi|300148312|gb|EFJ14972.1| hypothetical protein SELMODRAFT_156342 [Selaginella moellendorffii]
INB07_c5079	AT1G51070	18729.5	23490.2	18713.7	18079.9	ref|XP_003527314.1| PREDICTED: transcription factor ILR3-like isoform 1 [Glycine max]
INB07_rep_c15553	AT5G59160	9.74644	14.1186	9.73299	9.17484	ref|XP_003626481.1| Serine/threonine protein phosphatase PP1 [Medicago truncatula] gi|355501496|gb|AES82699.1| Serine/threonine protein phosphatase PP1 [Medicago truncatula]
INB07_c4607	AT4G04770	2712.73	3970.31	2704.07	2443.36	ref|XP_001751223.1| ATP-binding cassette transporter, subfamily I, member 15, ABC component protein PpABCI15 [Physcomitrella patens subsp. patens] gi|162697204|gb|EDQ83540.1| ATP-binding cassette transporter, subfamily I, member 15, ABC component protein PpABCI15 [Physcomitrella patens subsp. patens]
INB07_rep_c8080	AT1G22040	5205.21	5553.88	5188.56	3454.57	ref|XP_002285816.1| PREDICTED: hypothetical protein [Vitis vinifera]
INB07_c1227	AT5G09680	1423.38	1657.63	1407.41	667.01	ref|XP_002987938.1| hypothetical protein SELMODRAFT_127066 [Selaginella moellendorffii] gi|302824760|ref|XP_002994020.1| hypothetical protein SELMODRAFT_138045 [Selaginella moellendorffii] gi|300138123|gb|EFJ04902.1| hypothetical protein SELMODRAFT_138045 [Selaginella moellendorffii] gi|300144327|gb|EFJ11012.1| hypothetical protein SELMODRAFT_127066 [Selaginella moellendorffii]
INB07_c20316	AT3G20650	794.873	903.994	783.038	574.798	ref|XP_002283163.1| PREDICTED: hypothetical protein [Vitis vinifera] gi|302143175|emb|CBI20470.3| unnamed protein product [Vitis vinifera]
INB07_rep_c8233	AT3G19860	1037.45	1244.43	1018.14	1158.3	ref|XP_002265960.1| PREDICTED: hypothetical protein [Vitis vinifera]
INB07_c6116	AT4G39960	551.009	675.791	539.722	497.995	ref|XP_002443709.1| hypothetical protein SORBIDRAFT_07g000660 [Sorghum bicolor] gi|241940059|gb|EES13204.1| hypothetical protein SORBIDRAFT_07g000660 [Sorghum bicolor]
INB07_rep_c12873	AT2G02070	40.0628	104.795	39.1013	22.3164	ref|XP_002273614.1| PREDICTED: hypothetical protein [Vitis vinifera]
INB07_c21013	AT2G25740	490.912	517.666	478.024	332.708	emb|CBI20569.3| unnamed protein product [Vitis vinifera]
INB07_rep_c13507	AT3G07565	2966.49	3284.2	2881.31	2723.62	ref|XP_002272798.1| PREDICTED: hypothetical protein [Vitis vinifera]
INB07_rep_c8778	AT5G51020	21.5676	22.3274	20.9215	15.6797	ref|XP_002511077.1| conserved hypothetical protein [Ricinus communis] gi|223550192|gb|EEF51679.1| conserved hypothetical protein [Ricinus communis]
INB07_rep_c14720	AT3G18240	1946.53	2534.93	1885.84	1758.2	ref|XP_002279561.1| PREDICTED: hypothetical protein [Vitis vinifera] gi|297734247|emb|CBI15494.3| unnamed protein product [Vitis vinifera]
INB07_rep_c14684	AT3G56380	17.8191	29.7551	17.2456	25.2444	ref|XP_002325489.1| type-a response regulator [Populus trichocarpa] gi|222862364|gb|EEE99870.1| type-a response regulator [Populus trichocarpa]
INB07_c4383	AT1G60995	13.5268	75.4041	13.0471	3.39516	ref|XP_002464124.1| hypothetical protein SORBIDRAFT_01g012790 [Sorghum bicolor] gi|241917978|gb|EER91122.1| hypothetical protein SORBIDRAFT_01g012790 [Sorghum bicolor]
INB07_rep_c8886	AT1G10200	2811.33	3149.48	2707.19	1700.58	ref|XP_002285355.1| PREDICTED: hypothetical protein [Vitis vinifera] gi|147785329|emb|CAN72849.1| hypothetical protein VITISV_013939 [Vitis vinifera] gi|302142193|emb|CBI19396.3| unnamed protein product [Vitis vinifera]
INB07_rep_c9322	AT4G25315	149.264	282.434	143.685	204.171	ref|XP_002276143.1| PREDICTED: hypothetical protein [Vitis vinifera] gi|298204594|emb|CBI23869.3| unnamed protein product [Vitis vinifera]
INB07_c1029	AT1G16270	9.0786	10.263	8.73151	9.068	emb|CBI27196.3| unnamed protein product [Vitis vinifera]
INB07_c11849	AT5G15640	157.183	247.213	151.12	126.15	gb|ABD96928.1| hypothetical protein [Cleome spinosa]
INB07_rep_c12659	AT4G33090	7469.63	9656.2	7173.41	8773.76	emb|CAN73668.1| hypothetical protein VITISV_012143 [Vitis vinifera]
INB07_c7006	AT4G10180	992.199	1404.71	951.932	1278.42	gb|AAM18188.2| deetiolated 1-like protein [Solanum tuberosum]
INB07_c1077	AT5G58490	1309.83	1650.9	1254.54	940.468	ref|XP_002275195.1| PREDICTED: hypothetical protein [Vitis vinifera] gi|297745846|emb|CBI15902.3| unnamed protein product [Vitis vinifera]
INB07_c1467	AT1G13770	1967.22	2158.63	1882.96	2036.01	ref|XP_002274189.1| PREDICTED: hypothetical protein [Vitis vinifera] gi|297738087|emb|CBI27288.3| unnamed protein product [Vitis vinifera]
INB07_c4350	AT1G11720	155.798	371.776	147.872	300.057	ref|XP_002305571.1| predicted protein [Populus trichocarpa] gi|222848535|gb|EEE86082.1| predicted protein [Populus trichocarpa]
INB07_rep_c8287	AT1G23800	14698.6	20376.7	13935	12683.8	dbj|BAB62757.1| mitochondrial aldehyde dehydrogenase ALDH2 [Hordeum vulgare subsp. vulgare] gi|326496166|dbj|BAJ90704.1| predicted protein [Hordeum vulgare subsp. vulgare] gi|326509025|dbj|BAJ86905.1| predicted protein [Hordeum vulgare subsp. vulgare]
INB07_c19546	AT3G57190	180.004	193.831	170.498	144.094	emb|CBI30066.3| unnamed protein product [Vitis vinifera]
INB07_c21912	AT5G14660	202.844	250.032	191.985	206.771	dbj|BAD68932.1| peptide deformylase-like [Oryza sativa Japonica Group]
INB07_rep_c8171	AT5G65260	3348.04	3584.53	3166.39	2720.69	ref|XP_002279148.1| PREDICTED: hypothetical protein [Vitis vinifera]
INB07_rep_c12940	AT3G11270	14.3621	16.1406	13.5764	7.57341	ref|XP_002278975.1| PREDICTED: hypothetical protein [Vitis vinifera] gi|297740235|emb|CBI30417.3| unnamed protein product [Vitis vinifera]
INB07_c6525	AT3G14080	114.28	153.024	107.899	122.555	ref|XP_002532727.1| lsm1, putative [Ricinus communis] gi|223527535|gb|EEF29658.1| lsm1, putative [Ricinus communis]
INB07_rep_c8557	AT4G08960	83.0372	148.832	78.3162	109.412	ref|NP_001057165.1| Os06g0219800 [Oryza sativa Japonica Group] gi|51535369|dbj|BAD37240.1| putative phosphotyrosyl phosphatase activator [Oryza sativa Japonica Group] gi|113595205|dbj|BAF19079.1| Os06g0219800 [Oryza sativa Japonica Group]
INB07_rep_c13351	AT1G65930	28.4204	37.1984	26.759	26.4752	gb|ACF06623.1| NADP-isocitrate dehydrogenase [Elaeis guineensis]
INB07_rep_c9526	AT4G28880	1366.34	1484.53	1278.07	1044.03	ref|XP_002284044.1| PREDICTED: hypothetical protein [Vitis vinifera]
INB07_c3039	AT2G44360	28.0876	39.2531	26.2612	24.1052	ref|XP_002512183.1| conserved hypothetical protein [Ricinus communis] gi|223548727|gb|EEF50217.1| conserved hypothetical protein [Ricinus communis]
INB07_rep_c32951	AT1G51080	38.045	55.233	35.5559	37.4595	ref|XP_003597708.1| hypothetical protein MTR_2g101430 [Medicago truncatula] gi|355486756|gb|AES67959.1| hypothetical protein MTR_2g101430 [Medicago truncatula]
INB07_c459	AT4G24200	18.3385	21.6354	17.1326	13.28	ref|XP_002279699.1| PREDICTED: hypothetical protein [Vitis vinifera]
INB07_c20578	ATMG01080	15341.1	38332.6	14289	20309.1	ref|XP_003588337.1| Ribosomal protein S10 [Medicago truncatula] gi|355477385|gb|AES58588.1| Ribosomal protein S10 [Medicago truncatula]
INB07_c20112	AT1G12380	54.6375	55.4952	50.7183	50.6173	ref|XP_002268183.1| PREDICTED: hypothetical protein [Vitis vinifera]
INB07_rep_c11352	AT1G15215	987.242	1056.22	916.171	615.857	emb|CBI20567.3| unnamed protein product [Vitis vinifera]
INB07_rep_c8162	AT3G04090	27.3379	32.9871	25.3629	17.9844	gb|ABD46741.1| small basic intrinsic protein 1 [Vitis vinifera] gi|147855139|emb|CAN79588.1| hypothetical protein VITISV_037967 [Vitis vinifera]
INB07_c543	AT1G03310	1312.13	1524.61	1212.91	669.209	ref|XP_002271798.1| PREDICTED: hypothetical protein [Vitis vinifera]
INB07_c6146	AT1G22860	199.515	247.416	183.78	180.7	ref|XP_002270724.1| PREDICTED: hypothetical protein [Vitis vinifera] gi|302143252|emb|CBI20547.3| unnamed protein product [Vitis vinifera]
INB07_rep_c11117	AT5G44710	3615.38	3961.9	3325.07	2977.93	ref|XP_002273533.1| PREDICTED: hypothetical protein [Vitis vinifera] gi|297738035|emb|CBI27236.3| unnamed protein product [Vitis vinifera]
INB07_c39	AT1G80360	25.908	40.4533	23.8114	19.896	gb|ACG38450.1| transaminase/ transferase, transferring nitrogenous groups [Zea mays]
INB07_rep_c8688	AT1G77490	1084.5	1225.19	993.275	622.928	ref|XP_003602043.1| Ascorbate peroxidase [Medicago truncatula] gi|355491091|gb|AES72294.1| Ascorbate peroxidase [Medicago truncatula]
INB07_c1523	AT5G46630	312.955	523.704	286.485	7.47629	ref|XP_002329568.1| predicted protein [Populus trichocarpa] gi|118485142|gb|ABK94434.1| unknown [Populus trichocarpa] gi|222870277|gb|EEF07408.1| predicted protein [Populus trichocarpa]
INB07_c7192	AT3G21400	3724.5	4245.87	3406.3	2895.36	ref|NP_001237555.1| uncharacterized protein LOC100527797 [Glycine max] gi|255633234|gb|ACU16973.1| unknown [Glycine max]
INB07_c6760	AT2G20930	3438.06	3580.03	3143.96	2322.98	ref|XP_003624261.1| Trafficking protein particle complex subunit 2-like protein [Medicago truncatula] gi|355499276|gb|AES80479.1| Trafficking protein particle complex subunit 2-like protein [Medicago truncatula]
INB07_c5978	AT1G64385	1641.34	1892.66	1500.92	1863.42	ref|XP_002270995.1| PREDICTED: hypothetical protein [Vitis vinifera] gi|297742326|emb|CBI34475.3| unnamed protein product [Vitis vinifera]
INB07_c3163	AT3G51010	22.0462	25.423	20.1473	17.0681	ref|XP_002274615.1| PREDICTED: hypothetical protein [Vitis vinifera] gi|147794656|emb|CAN73508.1| hypothetical protein VITISV_007909 [Vitis vinifera] gi|297735072|emb|CBI17434.3| unnamed protein product [Vitis vinifera]
INB07_c1522	AT5G63380	848.556	868.231	774.664	506.156	ref|XP_003523137.1| PREDICTED: 4-coumarate--CoA ligase-like 9-like [Glycine max]
INB07_c6251	AT2G14520	604.094	715.144	550.89	511.04	ref|XP_002272975.1| PREDICTED: hypothetical protein [Vitis vinifera]
INB07_c981	AT4G01660	16.5388	25.9451	15.0363	19.9652	ref|XP_002273486.1| PREDICTED: hypothetical protein [Vitis vinifera] gi|297744068|emb|CBI37038.3| unnamed protein product [Vitis vinifera]
INB07_c4974	AT3G62900	28.8393	50.6173	26.2042	38.9109	emb|CBI32242.3| unnamed protein product [Vitis vinifera]
INB07_c17844	AT4G03200	129.475	180.928	117.532	160.279	emb|CAN68939.1| hypothetical protein VITISV_028994 [Vitis vinifera]
INB07_c819	AT1G21760	5978.43	6565.39	5417.47	2070.87	ref|XP_003602065.1| F-box protein [Medicago truncatula] gi|217074340|gb|ACJ85530.1| unknown [Medicago truncatula] gi|355491113|gb|AES72316.1| F-box protein [Medicago truncatula]
INB07_c26012	AT3G06920	33.4944	56.1164	30.3046	22.2863	emb|CBI26055.3| unnamed protein product [Vitis vinifera]
INB07_rep_c10889	AT5G60960	20.1774	25.6746	18.2069	14.9191	gb|EAZ04634.1| hypothetical protein OsI_26782 [Oryza sativa Indica Group]
INB07_c11210	AT5G01470	498.973	534.324	450.117	498.907	ref|XP_002274825.1| PREDICTED: hypothetical protein [Vitis vinifera]
INB07_c679	AT3G17770	1810.69	2306.13	1626.9	1358.71	ref|XP_002270550.1| PREDICTED: hypothetical protein [Vitis vinifera] gi|297742797|emb|CBI35477.3| unnamed protein product [Vitis vinifera]
INB07_c4906	AT1G51590	2164.18	2640.99	1939.04	757.181	emb|CBI18472.3| unnamed protein product [Vitis vinifera]
INB07_c34589	AT5G46070	40.002	47.8967	35.8359	27.9442	ref|XP_002305110.1| predicted protein [Populus trichocarpa] gi|222848074|gb|EEE85621.1| predicted protein [Populus trichocarpa]
INB07_c5673	AT4G35910	61.0422	124.1	54.6573	77.1749	ref|XP_002278289.1| PREDICTED: hypothetical protein [Vitis vinifera] gi|297739656|emb|CBI29838.3| unnamed protein product [Vitis vinifera]
INB07_c20386	AT1G58060	725.359	1896.96	649.114	868.744	ref|XP_002263889.1| PREDICTED: hypothetical protein [Vitis vinifera] gi|297739540|emb|CBI29722.3| unnamed protein product [Vitis vinifera]
INB07_c6502	AT3G52050	343.568	398.962	307.318	333.253	emb|CBI24667.3| unnamed protein product [Vitis vinifera]
INB07_c5513	AT1G32260	19.3446	65.6882	17.301	30.2183	ref|XP_002518974.1| conserved hypothetical protein [Ricinus communis] gi|223541961|gb|EEF43507.1| conserved hypothetical protein [Ricinus communis]
INB07_c1377	AT3G54860	389.602	440.845	348.382	387.93	ref|XP_002270458.1| PREDICTED: similar to ATVPS33 (Arabidopsis thaliana vacuolar protein sorting 33); protein transporter [Vitis vinifera]
INB07_c6887	AT3G14390	1927.18	2425.16	1722.07	2113.5	ref|XP_002283712.1| PREDICTED: hypothetical protein isoform 1 [Vitis vinifera]
INB07_rep_c7842	AT1G12230	3679.49	4632.95	3287.44	1254.54	ref|XP_002266734.1| PREDICTED: similar to transaldolase ToTAL2 [Vitis vinifera]
INB07_rep_c7946	AT5G60360	25.0975	63.4926	22.4099	26.7791	gb|ABR19829.1| cysteine proteinase [Elaeis guineensis]
INB07_c411	AT2G35720	357.291	399.71	318.592	270.383	ref|XP_002270066.1| PREDICTED: hypothetical protein [Vitis vinifera] gi|297741195|emb|CBI31926.3| unnamed protein product [Vitis vinifera]
INB07_c5565	AT1G74780	221.317	450.117	197.282	293.804	ref|XP_002266496.1| PREDICTED: hypothetical protein [Vitis vinifera]
INB07_rep_c9123	AT3G12620	203.015	283.503	180.757	208.202	ref|XP_002312054.1| predicted protein [Populus trichocarpa] gi|222851874|gb|EEE89421.1| predicted protein [Populus trichocarpa]
INB07_c1237	AT3G55010	1010.07	1231.82	899.153	850.973	gb|AAR06290.1| 5'-aminoimidazole ribonucleotide synthetase [Solanum tuberosum]
INB07_c1645	AT1G64185	1860	1934.07	1652.42	1770.02	emb|CBI34428.3| unnamed protein product [Vitis vinifera]
INB07_c7465	AT1G15460	568.424	1319.71	502.93	212.444	ref|XP_002304164.1| anion exchanger family protein [Populus trichocarpa] gi|222841596|gb|EEE79143.1| anion exchanger family protein [Populus trichocarpa]
INB07_c5460	AT2G39445	2433.11	2899.53	2151.27	803.819	ref|XP_002273786.1| PREDICTED: hypothetical protein [Vitis vinifera]
INB07_c482	AT4G20360	8.78387	9.99534	7.76586	8.72618	ref|XP_002271032.1| PREDICTED: similar to Elongation factor Tu, chloroplastic [Vitis vinifera]
INB07_rep_c14933	AT4G24550	1763.12	1887.19	1553.24	878.942	ref|XP_002281307.1| PREDICTED: hypothetical protein [Vitis vinifera] gi|302142544|emb|CBI19747.3| unnamed protein product [Vitis vinifera]
INB07_c12015	AT3G03010	21.66	49.3728	19.0704	25.1077	ref|XP_002277299.1| PREDICTED: hypothetical protein isoform 2 [Vitis vinifera]
INB07_c7308	AT4G02510	2609.62	2753.61	2292.57	1820.35	dbj|BAK02477.1| predicted protein [Hordeum vulgare subsp. vulgare]
INB07_c2273	AT2G13290	113.534	142.104	99.4795	2.77989	ref|XP_002282327.1| PREDICTED: hypothetical protein [Vitis vinifera]
INB07_c18062	AT5G27660	388.363	444.985	339.173	398.854	ref|XP_002512416.1| serine protease htra2, putative [Ricinus communis] gi|223548377|gb|EEF49868.1| serine protease htra2, putative [Ricinus communis]
INB07_c18165	AT5G39900	926.257	1297.96	807.919	999.691	ref|XP_002277245.1| PREDICTED: hypothetical protein [Vitis vinifera]
INB07_c5406	AT5G64010	1088.89	1172.05	946.718	907.814	ref|XP_003630285.1| hypothetical protein MTR_8g093850 [Medicago truncatula] gi|355524307|gb|AET04761.1| hypothetical protein MTR_8g093850 [Medicago truncatula]
INB07_c1200	AT1G51130	1941.27	2448.2	1686.92	1137.53	ref|XP_002279026.1| PREDICTED: hypothetical protein [Vitis vinifera]
INB07_c4543	AT4G35230	18.5521	27.5795	16.1114	23.026	ref|XP_002281613.1| PREDICTED: hypothetical protein [Vitis vinifera] gi|297744528|emb|CBI37790.3| unnamed protein product [Vitis vinifera]
INB07_c5393	AT4G21190	24.0545	30.9393	20.8791	15.7527	ref|XP_002274318.1| PREDICTED: hypothetical protein [Vitis vinifera] gi|302143769|emb|CBI22630.3| unnamed protein product [Vitis vinifera]
INB07_rep_c8523	AT2G43750	4085.3	4641.97	3539.23	3325.07	gb|ABK96537.1| unknown [Populus trichocarpa x Populus deltoides]
INB07_c898	AT5G57170	9.98871	17.0396	8.64096	15.4723	ref|NP_001238163.1| uncharacterized protein LOC100306650 [Glycine max] gi|255629183|gb|ACU14936.1| unknown [Glycine max]
INB07_c34111	AT1G56000	274.034	291.483	236.724	254.493	ref|NP_001051470.1| Os03g0784000 [Oryza sativa Japonica Group] gi|108711417|gb|ABF99212.1| amine oxidase, putative, expressed [Oryza sativa Japonica Group] gi|113549941|dbj|BAF13384.1| Os03g0784000 [Oryza sativa Japonica Group]
INB07_rep_c8140	AT3G06760	12578.6	15110.9	10851.8	13508.3	ref|XP_002318968.1| predicted protein [Populus trichocarpa] gi|222857344|gb|EEE94891.1| predicted protein [Populus trichocarpa]
INB07_c884	AT5G01650	1487.01	1555.81	1282.24	27.1636	gb|ACF06473.1| light-inducible protein ATLS1 [Elaeis guineensis]
INB07_rep_c8685	AT1G48420	1942	2231.74	1672.54	2042.05	ref|XP_002263358.1| PREDICTED: hypothetical protein [Vitis vinifera] gi|296088811|emb|CBI38261.3| unnamed protein product [Vitis vinifera]
INB07_rep_c8725	AT2G27680	2464.9	5310.16	2122.19	387.532	ref|XP_002529061.1| aldo-keto reductase, putative [Ricinus communis] gi|223531473|gb|EEF33305.1| aldo-keto reductase, putative [Ricinus communis]
INB07_c30	AT3G15160	87.9525	184.4	75.7237	141.238	dbj|BAJ88974.1| predicted protein [Hordeum vulgare subsp. vulgare]
INB07_rep_c7782	AT5G64560	9.69108	15.5723	8.34282	13.9731	ref|XP_002463899.1| hypothetical protein SORBIDRAFT_01g008500 [Sorghum bicolor] gi|241917753|gb|EER90897.1| hypothetical protein SORBIDRAFT_01g008500 [Sorghum bicolor]
INB07_c33296	AT1G09420	218.113	255.364	187.681	112.407	ref|XP_002276987.1| PREDICTED: hypothetical protein [Vitis vinifera]
INB07_c6349	AT1G22800	1930.98	2116.18	1660.79	1808.48	ref|XP_002279511.1| PREDICTED: hypothetical protein [Vitis vinifera]
INB07_c6460	AT5G20080	992.584	1374.57	851.621	509.118	ref|XP_002309454.1| predicted protein [Populus trichocarpa] gi|222855430|gb|EEE92977.1| predicted protein [Populus trichocarpa]
INB07_c76	AT5G48160	424.399	561.956	363.657	433.022	ref|XP_002270767.1| PREDICTED: hypothetical protein [Vitis vinifera]
INB07_rep_c8197	AT3G24160	7573.51	10767.3	6480.41	7617.12	emb|CBI17325.3| unnamed protein product [Vitis vinifera]
INB07_c2661	AT2G26350	1824.53	2030.24	1558.68	992.811	emb|CBI20709.3| unnamed protein product [Vitis vinifera]
INB07_c1825	AT3G16370	2977.93	6298.72	2541.96	551.536	gb|ACU24285.1| unknown [Glycine max]
INB07_rep_c26625	AT1G07770	3929.89	4337.41	3350.22	4030.17	emb|CBI31713.3| unnamed protein product [Vitis vinifera]
INB07_rep_c10543	AT2G25760	1319.66	1533.38	1124.95	638.873	emb|CBI16476.3| unnamed protein product [Vitis vinifera]
INB07_rep_c10952	AT2G40800	1097.36	1436.71	933.502	719.982	ref|NP_001042128.1| Os01g0168300 [Oryza sativa Japonica Group] gi|13486677|dbj|BAB39914.1| P0028E10.18 [Oryza sativa Japonica Group] gi|20804821|dbj|BAB92504.1| unknown protein [Oryza sativa Japonica Group] gi|113531659|dbj|BAF04042.1| Os01g0168300 [Oryza sativa Japonica Group] gi|215686567|dbj|BAG88820.1| unnamed protein product [Oryza sativa Japonica Group] gi|222617806|gb|EEE53938.1| hypotheti…
INB07_c6395	AT4G04870	1284.84	1236.16	1092.18	1288.79	ref|XP_002264460.1| PREDICTED: hypothetical protein [Vitis vinifera] gi|302144088|emb|CBI23193.3| unnamed protein product [Vitis vinifera]
INB07_rep_c31351	AT3G01170	452.015	489.062	383.353	323.33	ref|XP_002283702.1| PREDICTED: hypothetical protein [Vitis vinifera]
INB07_rep_c8331	AT5G61530	555.039	550.52	470.655	301.907	ref|XP_002328831.1| predicted protein [Populus trichocarpa] gi|222839129|gb|EEE77480.1| predicted protein [Populus trichocarpa]
INB07_c1390	AT1G64550	1535.57	1589.08	1300.07	1157.98	ref|XP_002263179.1| PREDICTED: hypothetical protein [Vitis vinifera] gi|297742399|emb|CBI34548.3| unnamed protein product [Vitis vinifera]
INB07_rep_c20766	AT3G14830	1935.18	2457.9	1633.15	1668.25	ref|XP_002285533.1| PREDICTED: hypothetical protein [Vitis vinifera] gi|302142861|emb|CBI20156.3| unnamed protein product [Vitis vinifera]
INB07_rep_c8933	AT1G74270	349.93	448.796	295.167	375.259	gb|AAK25760.1|AF334840_1 ribosomal protein L33 [Castanea sativa]
INB07_c17828	AT4G33470	451.508	594.871	379.481	443.117	gb|EEC68966.1| hypothetical protein OsI_37706 [Oryza sativa Indica Group]
INB07_c2899	AT5G54730	1494.19	1683.54	1251.34	1355.64	ref|XP_002279886.1| PREDICTED: hypothetical protein [Vitis vinifera]
INB07_c5466	AT5G03450	1031.86	1184.69	863.472	1047.29	ref|XP_002464996.1| hypothetical protein SORBIDRAFT_01g030130 [Sorghum bicolor] gi|241918850|gb|EER91994.1| hypothetical protein SORBIDRAFT_01g030130 [Sorghum bicolor]
INB07_c21255	AT2G01460	131.213	159.063	108.945	106.256	emb|CBI26899.3| unnamed protein product [Vitis vinifera]
INB07_c3390	AT1G72660	2774.72	4289.78	2298.29	2381.84	ref|XP_001766969.1| predicted protein [Physcomitrella patens subsp. patens] gi|162681711|gb|EDQ68135.1| predicted protein [Physcomitrella patens subsp. patens]
INB07_c19397	AT5G61990	12.1686	14.233	10.0653	11.3551	ref|XP_002267947.1| PREDICTED: hypothetical protein [Vitis vinifera]
INB07_rep_c15002	AT3G55600	279.707	337.528	231.269	203.776	ref|XP_002324665.1| Ca2+ antiporter/cation exchanger [Populus trichocarpa] gi|222866099|gb|EEF03230.1| Ca2+ antiporter/cation exchanger [Populus trichocarpa]
INB07_c32756	AT1G79500	489.347	632.748	403.952	511.264	emb|CAD61334.1| 3-deoxy-D-manno-2-octulosonic acid-8-phosphate [Nicotiana tabacum]
INB07_c20792	AT5G63670	3625.69	4002.07	2991.78	3999.38	ref|NP_001150575.1| transcription elongation factor SPT4 [Zea mays] gi|195640310|gb|ACG39623.1| transcription elongation factor SPT4 [Zea mays]
INB07_c6905	AT1G10280	141.181	171.452	116.106	157.236	ref|NP_001143222.1| uncharacterized protein LOC100275738 [Zea mays] gi|195616214|gb|ACG29937.1| hypothetical protein [Zea mays] gi|223943433|gb|ACN25800.1| unknown [Zea mays] gi|223948231|gb|ACN28199.1| unknown [Zea mays]
INB07_c1724	AT4G17620	358.482	401.924	294.722	376.694	gb|EEC79165.1| hypothetical protein OsI_19840 [Oryza sativa Indica Group]
INB07_c3172	AT1G08845	2530.96	2578.95	2075.89	2611.35	ref|XP_002534606.1| structural constituent of ribosome, putative [Ricinus communis] gi|223524931|gb|EEF27777.1| structural constituent of ribosome, putative [Ricinus communis]
INB07_c33673	AT2G42070	1095.61	1215.31	896.91	987.508	gb|ACF78393.1| unknown [Zea mays]
INB07_rep_c18230	AT5G63220	739.254	734.369	603.988	594.012	ref|XP_002278274.1| PREDICTED: hypothetical protein [Vitis vinifera]
INB07_rep_c8590	AT5G16120	1061.62	2008.43	867.229	842.15	ref|NP_001064121.2| Os10g0135600 [Oryza sativa Japonica Group] gi|78707727|gb|ABB46702.1| hydrolase, alpha/beta fold family protein, putative, expressed [Oryza sativa Japonica Group] gi|215694998|dbj|BAG90189.1| unnamed protein product [Oryza sativa Japonica Group] gi|215704414|dbj|BAG93848.1| unnamed protein product [Oryza sativa Japonica Group] gi|222612404|gb|EEE50536.1| hypothetical protein O…
INB07_c1408	AT2G38800	2154.93	3111.88	1759.69	792.15	ref|XP_002272395.1| PREDICTED: hypothetical protein [Vitis vinifera]
INB07_c5267	AT4G29490	630.811	781.664	514.357	362.838	emb|CBI27943.3| unnamed protein product [Vitis vinifera]
INB07_c4233	AT5G58720	1253.9	1475.42	1021.36	816.376	ref|XP_003538291.1| PREDICTED: uncharacterized protein LOC100791618 [Glycine max]
INB07_rep_c8520	AT1G27530	68.0802	62.955	55.3862	60.5059	ref|XP_002285581.1| PREDICTED: hypothetical protein [Vitis vinifera] gi|147816413|emb|CAN77440.1| hypothetical protein VITISV_007403 [Vitis vinifera] gi|302142114|emb|CBI19317.3| unnamed protein product [Vitis vinifera]
INB07_c32434	AT4G01990	2092.32	2738.61	1698.51	1422.2	emb|CBI36964.3| unnamed protein product [Vitis vinifera]
INB07_c6365	AT2G32950	770.595	884.489	624.799	857.384	emb|CBI41056.3| unnamed protein product [Vitis vinifera]
INB07_c22211	AT3G14160	300.533	306.385	242.637	286.282	ref|XP_003559250.1| PREDICTED: uncharacterized protein LOC100841984 [Brachypodium distachyon]
INB07_c2164	AT1G32190	652.784	771.779	526.952	654.401	ref|XP_002276078.1| PREDICTED: hypothetical protein [Vitis vinifera]
INB07_c21606	AT5G05350	587.501	812.379	474.213	517.666	ref|XP_002274097.1| PREDICTED: hypothetical protein [Vitis vinifera]
INB07_c1102	AT1G15220	533.435	520.143	430.405	319.328	ref|XP_003572452.1| PREDICTED: cytochrome c-type biogenesis protein CcmH-like [Brachypodium distachyon]
INB07_c2	AT3G47810	3433.92	3533.68	2767.2	2830.89	gb|AEO35067.1| hypothetical protein [Amblyomma maculatum]
INB07_rep_c14763	AT3G17980	5570.94	5662.23	4487.3	5014.68	ref|XP_002530486.1| ARF GTPase activator, putative [Ricinus communis] gi|223529983|gb|EEF31909.1| ARF GTPase activator, putative [Ricinus communis]
INB07_c2108	AT5G18640	12.8207	13.6307	10.3221	4.98411	gb|AEQ94180.1| lipase triacylglycerol 2 [Elaeis guineensis]
INB07_c1131	AT2G43080	364.365	456.482	292.899	368.218	ref|XP_003579560.1| PREDICTED: prolyl 4-hydroxylase subunit alpha-1-like [Brachypodium distachyon]
INB07_c3945	AT1G07615	320.869	322.642	257.526	248.158	ref|XP_002281079.1| PREDICTED: similar to GTP1/OBG family member [Vitis vinifera]
INB07_c29524	AT1G32370	1272.54	1890.23	1020.29	87.5108	ref|XP_002326707.1| predicted protein [Populus trichocarpa] gi|222834029|gb|EEE72506.1| predicted protein [Populus trichocarpa]
INB07_c1392	AT4G04970	1650.42	2121.14	1319.66	1535.57	ref|XP_002330632.1| predicted protein [Populus trichocarpa] gi|222872236|gb|EEF09367.1| predicted protein [Populus trichocarpa]
INB07_c382	AT5G49880	218.843	271.743	174.56	188.525	ref|XP_002269253.1| PREDICTED: hypothetical protein [Vitis vinifera]
INB07_c2265	AT1G61800	10245.1	12173.5	8156.37	11510.6	ref|XP_002281493.1| PREDICTED: hypothetical protein [Vitis vinifera]
INB07_rep_c13525	AT2G19880	526.952	538.483	418.286	391.54	ref|XP_002280419.1| PREDICTED: similar to ceramide glucosyltransferase [Vitis vinifera] gi|297738756|emb|CBI28001.3| unnamed protein product [Vitis vinifera]
INB07_c3508	AT5G09650	1884.43	2084.33	1495.26	1998.63	ref|XP_002518302.1| inorganic pyrophosphatase, putative [Ricinus communis] gi|223542522|gb|EEF44062.1| inorganic pyrophosphatase, putative [Ricinus communis]
INB07_c3052	AT3G13490	505.174	735.007	400.36	473.865	ref|XP_002285737.1| PREDICTED: hypothetical protein [Vitis vinifera] gi|297746486|emb|CBI16542.3| unnamed protein product [Vitis vinifera]
INB07_c6626	AT5G53160	29.137	46.197	23.0815	33.6024	emb|CBI34472.3| unnamed protein product [Vitis vinifera]
INB07_c750	AT5G06970	407.668	577.594	322.76	462.668	emb|CBI35103.3| unnamed protein product [Vitis vinifera]
INB07_rep_c14844	AT2G19830	39.7714	37.7968	31.4727	29.7801	ref|XP_002283066.1| PREDICTED: hypothetical protein [Vitis vinifera] gi|147840660|emb|CAN61998.1| hypothetical protein VITISV_007873 [Vitis vinifera] gi|297738716|emb|CBI27961.3| unnamed protein product [Vitis vinifera]
INB07_rep_c7752	AT2G36060	288.407	492.258	228.133	144.361	ref|XP_002271772.1| PREDICTED: hypothetical protein isoform 1 [Vitis vinifera] gi|147839204|emb|CAN76921.1| hypothetical protein VITISV_015623 [Vitis vinifera] gi|296084863|emb|CBI28272.3| unnamed protein product [Vitis vinifera]
INB07_rep_c14614	AT2G39460	27.6898	31.2903	21.8925	10.5067	sp|O22644.1|RL23A_FRIAG RecName: Full=60S ribosomal protein L23A gi|2641201|gb|AAB86852.1| ribosomal protein L23a [Fritillaria agrestis]
INB07_rep_c34266	AT5G52510	55.5059	58.9765	43.8551	40.1447	ref|XP_002327470.1| GRAS family transcription factor [Populus trichocarpa] gi|222836024|gb|EEE74445.1| GRAS family transcription factor [Populus trichocarpa]
INB07_rep_c7642	AT1G09640	287.925	317.014	227.429	206.389	ref|XP_002264400.1| PREDICTED: hypothetical protein [Vitis vinifera]
INB07_rep_c15400	AT3G15180	2896.4	3154.25	2284.54	2369.4	emb|CBI20260.3| unnamed protein product [Vitis vinifera]
INB07_rep_c9939	AT2G04845	5447.28	6883.09	4292.72	4770.65	gb|EEC74678.1| hypothetical protein OsI_10366 [Oryza sativa Indica Group]
INB07_c6409	AT2G19160	336.031	444.323	264.556	427.115	ref|XP_003543570.1| PREDICTED: uncharacterized protein LOC100817202 [Glycine max]
INB07_c9955	AT5G54590	188.813	208.202	148.58	130.79	ref|XP_002282916.1| PREDICTED: hypothetical protein [Vitis vinifera] gi|302143190|emb|CBI20485.3| unnamed protein product [Vitis vinifera]
INB07_c5531	AT5G39660	2923.57	3146.29	2290.23	2585.57	ref|NP_001060673.1| Os07g0685000 [Oryza sativa Japonica Group] gi|29367353|gb|AAO72549.1| AOBP-like protein [Oryza sativa Japonica Group] gi|34394527|dbj|BAC83814.1| putative ascorbate oxidase promoter-binding protein AOBP [Oryza sativa Japonica Group] gi|113612209|dbj|BAF22587.1| Os07g0685000 [Oryza sativa Japonica Group] gi|215678979|dbj|BAG96409.1| unnamed protein product [Oryza sativa Japonic…
INB07_c6996	AT3G52155	543.98	765.374	425.949	678.641	ref|XP_003535014.1| PREDICTED: uncharacterized protein LOC100789290 [Glycine max]
INB07_c175	AT1G78560	1239.51	1150.38	970.47	976.744	ref|XP_003572442.1| PREDICTED: uncharacterized sodium-dependent transporter yocS-like [Brachypodium distachyon]
INB07_c30835	AT2G45990	693.176	728.41	542.187	422.344	ref|XP_002511878.1| conserved hypothetical protein [Ricinus communis] gi|223549058|gb|EEF50547.1| conserved hypothetical protein [Ricinus communis]
INB07_c5514	AT4G25840	12.8991	13.8703	10.0878	9.37607	gb|ACI23377.1| putative HAD superfamily hydrolase [Elaeis guineensis]
INB07_c11403	AT3G54010	160.379	260.76	125.366	122.067	ref|XP_002273173.1| PREDICTED: hypothetical protein [Vitis vinifera] gi|297740281|emb|CBI30463.3| unnamed protein product [Vitis vinifera]
INB07_c1800	AT3G50430	69.6074	80.167	54.2659	63.669	emb|CAB62472.1| hypothetical protein [Arabidopsis thaliana]
INB07_rep_c7912	AT4G39170	1159.58	1530.51	898.908	690.81	gb|ABF70041.1| phosphatidylinositol transfer protein, putative [Musa acuminata]
INB07_c755	AT1G63980	1347.13	1592.32	1043.39	952.293	ref|XP_002278325.1| PREDICTED: hypothetical protein [Vitis vinifera] gi|297742242|emb|CBI34391.3| unnamed protein product [Vitis vinifera]
INB07_rep_c8010	AT1G27450	1637	2060.07	1267.78	1619.23	gb|ACF06538.1| adenine phosphoribosyltransferase 1 [Elaeis guineensis]
INB07_c20299	AT5G06580	256.429	310.301	197.918	273.077	gb|EEC81560.1| hypothetical protein OsI_24999 [Oryza sativa Indica Group]
INB07_c19553	AT4G32590	23.2864	31.6771	17.9517	22.7131	gb|EEC79669.1| hypothetical protein OsI_20921 [Oryza sativa Indica Group]
INB07_c3960	AT1G55915	649.114	775.246	499.974	587.501	ref|XP_002264382.1| PREDICTED: hypothetical protein [Vitis vinifera] gi|296089891|emb|CBI39710.3| unnamed protein product [Vitis vinifera]
INB07_rep_c10082	AT4G16760	2755.08	2944.51	2120.28	1665.12	ref|XP_002326656.1| predicted protein [Populus trichocarpa] gi|222833978|gb|EEE72455.1| predicted protein [Populus trichocarpa]
INB07_c5954	AT2G45500	1010.73	1059.92	776.849	647.391	emb|CBI38792.3| unnamed protein product [Vitis vinifera]
INB07_rep_c8885	AT2G35320	2160.11	2345.4	1656.72	2389.24	emb|CBI33908.3| unnamed protein product [Vitis vinifera]
INB07_c3827	AT5G06950	2015.91	2532.21	1545.52	2146.89	ref|XP_002323247.1| predicted protein [Populus trichocarpa] gi|222867877|gb|EEF05008.1| predicted protein [Populus trichocarpa]
INB07_rep_c11182	AT1G66340	4687.7	8881.08	3591.78	5978.43	dbj|BAD20704.1| ethylene receptor [Gladiolus hybrid cultivar]
INB07_rep_c11789	AT1G72660	438.048	508.691	335.471	485.247	ref|XP_003528474.1| PREDICTED: developmentally regulated G-protein 2-like [Glycine max]
INB07_rep_c12892	AT3G02360	4769.37	4544.91	3647.65	4280.79	ref|XP_002329247.1| predicted protein [Populus trichocarpa] gi|222870701|gb|EEF07832.1| predicted protein [Populus trichocarpa]
INB07_rep_c13528	AT2G01170	188.718	323.681	144.094	247.801	ref|XP_003555258.1| PREDICTED: uncharacterized amino-acid permease C15C4.04c-like [Glycine max]
INB07_c921	AT1G09920	1415.96	1398.28	1081.03	1347.98	ref|XP_002285618.1| PREDICTED: hypothetical protein isoform 2 [Vitis vinifera]
INB07_c4006	AT1G65420	688.979	1682.37	523.47	1073.45	ref|XP_002514798.1| conserved hypothetical protein [Ricinus communis] gi|223545849|gb|EEF47352.1| conserved hypothetical protein [Ricinus communis]
INB07_c3870	AT3G59580	21.1678	35.0251	16.0629	10.1523	ref|XP_002530298.1| transcription factor, putative [Ricinus communis] gi|223530154|gb|EEF32065.1| transcription factor, putative [Ricinus communis]
INB07_rep_c16073	AT5G49990	3940.96	4741.72	2983.71	3160.84	ref|XP_003552008.1| PREDICTED: nucleobase-ascorbate transporter 6-like [Glycine max]
INB07_c5771	AT3G01860	1252.12	1213.59	943.416	881.05	ref|XP_002509538.1| conserved hypothetical protein [Ricinus communis] gi|223549437|gb|EEF50925.1| conserved hypothetical protein [Ricinus communis]
INB07_c18289	AT3G52260	305.526	359.771	230.025	282.794	ref|XP_002312025.1| predicted protein [Populus trichocarpa] gi|222851845|gb|EEE89392.1| predicted protein [Populus trichocarpa]
INB07_rep_c16812	AT1G60800	5553.88	6669.52	4144.9	3152.7	ref|XP_002312685.1| predicted protein [Populus trichocarpa] gi|222852505|gb|EEE90052.1| predicted protein [Populus trichocarpa]
INB07_rep_c23359	AT2G21290	14988.6	19969.1	11137.1	12029.4	ref|XP_003604012.1| 30S ribosomal protein S31 [Medicago truncatula] gi|355493060|gb|AES74263.1| 30S ribosomal protein S31 [Medicago truncatula]
INB07_rep_c14453	AT2G44060	42.3084	52.0882	31.3553	49.8797	emb|CBI24768.3| unnamed protein product [Vitis vinifera]
INB07_c26730	AT1G02160	3983.35	4113.31	2949.34	3059.83	emb|CBI16696.3| unnamed protein product [Vitis vinifera]
INB07_c18730	AT3G06200	977.247	964.234	723.285	916.836	ref|XP_002279802.1| PREDICTED: hypothetical protein [Vitis vinifera]
INB07_c22104	AT2G21195	3166.39	4487.3	2341.61	3178.31	emb|CBI31252.3| unnamed protein product [Vitis vinifera]
INB07_c1116	AT3G58470	1637.96	1802.17	1210.93	1452.14	emb|CBI39066.3| unnamed protein product [Vitis vinifera]
INB07_rep_c25502	AT3G13780	16.6614	17.9938	12.3107	12.9271	ref|XP_002438588.1| hypothetical protein SORBIDRAFT_10g022360 [Sorghum bicolor] gi|241916811|gb|EER89955.1| hypothetical protein SORBIDRAFT_10g022360 [Sorghum bicolor]
INB07_c657	AT4G32900	662.881	723.576	489.347	455.81	ref|XP_002441401.1| hypothetical protein SORBIDRAFT_09g025940 [Sorghum bicolor] gi|241946686|gb|EES19831.1| hypothetical protein SORBIDRAFT_09g025940 [Sorghum bicolor]
INB07_rep_c12298	AT2G30290	9350.1	9068.81	6888.53	7126.74	emb|CBI18031.3| unnamed protein product [Vitis vinifera]
INB07_rep_c34618	AT3G11960	463.416	658.611	340.968	99.6224	emb|CBI29964.3| unnamed protein product [Vitis vinifera]
INB07_c2070	AT5G13550	43.0017	91.0709	31.6344	65.0526	ref|XP_003621787.1| Sulfate transporter [Medicago truncatula] gi|355496802|gb|AES78005.1| Sulfate transporter [Medicago truncatula]
INB07_rep_c8770	AT1G59520	1903.71	1917.57	1392.95	1368.84	ref|XP_002285434.1| PREDICTED: hypothetical protein [Vitis vinifera] gi|302142167|emb|CBI19370.3| unnamed protein product [Vitis vinifera]
INB07_rep_c14824	AT5G05920	1124.95	1518.61	822.957	1377.98	emb|CAL69908.1| deoxyhypusine synthase [Phalaenopsis amabilis]
INB07_c5747	AT1G11390	16.7493	21.3728	12.2243	9.1817	emb|CAH67057.1| H0112G12.2 [Oryza sativa Indica Group] gi|125550082|gb|EAY95904.1| hypothetical protein OsI_17767 [Oryza sativa Indica Group]
INB07_c6998	AT2G39290	781.007	703.471	569.957	665.299	ref|XP_002525055.1| cdp-diacylglycerol--glycerol-3-phosphate 3-phosphatidyltransferase, putative [Ricinus communis] gi|223535636|gb|EEF37302.1| cdp-diacylglycerol--glycerol-3-phosphate 3-phosphatidyltransferase, putative [Ricinus communis]
INB07_c13628	AT2G18400	1372.07	1347.98	1000.57	954.755	ref|XP_002267044.1| PREDICTED: hypothetical protein [Vitis vinifera] gi|297735153|emb|CBI17515.3| unnamed protein product [Vitis vinifera]
INB07_c21801	AT4G20760	553.53	666.047	402.24	448.581	ref|XP_002269427.1| PREDICTED: hypothetical protein [Vitis vinifera]
INB07_c21310	AT2G44150	38.5376	48.5001	27.9442	30.0604	ref|XP_002331636.1| SET domain protein [Populus trichocarpa] gi|222874032|gb|EEF11163.1| SET domain protein [Populus trichocarpa]
INB07_c21757	AT5G48740	48.4577	97.1325	35.0699	46.3716	ref|XP_002521090.1| kinase, putative [Ricinus communis] gi|223539659|gb|EEF41241.1| kinase, putative [Ricinus communis]
INB07_c2046	AT1G01650	7876.05	10075.5	5699.98	8262.67	ref|XP_002274726.1| PREDICTED: hypothetical protein [Vitis vinifera] gi|297745304|emb|CBI40384.3| unnamed protein product [Vitis vinifera]
INB07_c2160	AT2G32090	42.9115	46.259	31.0239	40.0628	emb|CAN67865.1| hypothetical protein VITISV_019845 [Vitis vinifera]
INB07_c6078	AT2G20900	1123.48	1059.69	812.116	1011	ref|XP_002445154.1| hypothetical protein SORBIDRAFT_07g004970 [Sorghum bicolor] gi|241941504|gb|EES14649.1| hypothetical protein SORBIDRAFT_07g004970 [Sorghum bicolor]
INB07_c8887	AT5G67320	40.4749	40.0773	29.2479	5.26362	ref|NP_001059429.1| Os07g0405100 [Oryza sativa Japonica Group] gi|113610965|dbj|BAF21343.1| Os07g0405100 [Oryza sativa Japonica Group] gi|215767231|dbj|BAG99459.1| unnamed protein product [Oryza sativa Japonica Group]
INB07_c6013	AT5G11060	4878.8	5580.64	3525.16	5406.22	emb|CBI25599.3| unnamed protein product [Vitis vinifera]
INB07_c7503	AT4G10050	24.9643	34.9955	18.0236	18.9212	ref|XP_002277672.1| PREDICTED: hypothetical protein [Vitis vinifera] gi|297741009|emb|CBI31321.3| unnamed protein product [Vitis vinifera]
INB07_rep_c10866	AT1G70480	594.707	586.961	429.349	459.891	ref|XP_002265077.1| PREDICTED: hypothetical protein [Vitis vinifera] gi|297739055|emb|CBI28544.3| unnamed protein product [Vitis vinifera]
INB07_rep_c12401	AT2G01140	3407.53	4661.25	2457.9	2367.47	ref|XP_002282753.1| PREDICTED: hypothetical protein [Vitis vinifera]
INB07_c179	AT3G06350	1302.37	1406.59	937.852	811.76	ref|XP_002277395.1| PREDICTED: hypothetical protein [Vitis vinifera]
INB07_c7373	AT1G15860	1142.94	1296.33	820.762	707.336	ref|XP_002273365.1| PREDICTED: hypothetical protein [Vitis vinifera] gi|297743605|emb|CBI36472.3| unnamed protein product [Vitis vinifera]
INB07_c1743	AT4G31580	363.309	354.106	260.857	333.442	ref|XP_003532014.1| PREDICTED: serine/arginine-rich splicing factor 7-like [Glycine max]
INB07_rep_c10819	AT1G33810	38.4596	50.109	27.5734	49.9314	ref|XP_002325526.1| predicted protein [Populus trichocarpa] gi|118484488|gb|ABK94119.1| unknown [Populus trichocarpa] gi|222862401|gb|EEE99907.1| predicted protein [Populus trichocarpa]
INB07_rep_c25336	AT5G14460	19.8291	18.9993	14.1861	18.7588	ref|XP_003524564.1| PREDICTED: uncharacterized protein LOC100793939 [Glycine max]
INB07_c17782	AT4G33520	295.751	398.42	210.616	335.557	ref|XP_002274497.1| PREDICTED: hypothetical protein [Vitis vinifera]
INB07_c1994	AT5G42650	239.139	220.716	170.231	213.606	dbj|BAK05658.1| predicted protein [Hordeum vulgare subsp. vulgare] gi|326510255|dbj|BAJ87344.1| predicted protein [Hordeum vulgare subsp. vulgare]
INB07_c4059	AT3G46440	9265.41	12082	6591.35	4699.43	ref|XP_002284153.1| PREDICTED: hypothetical protein [Vitis vinifera] gi|147843232|emb|CAN80550.1| hypothetical protein VITISV_019391 [Vitis vinifera] gi|297746110|emb|CBI16166.3| unnamed protein product [Vitis vinifera]
INB07_rep_c9775	AT5G63460	1481.49	1449.25	1052.56	941.797	ref|XP_002283714.1| PREDICTED: hypothetical protein [Vitis vinifera] gi|297734411|emb|CBI15658.3| unnamed protein product [Vitis vinifera]
INB07_c4902	AT3G53140	6309.96	9404.34	4482.58	8881.08	ref|XP_002326388.1| beta-alanine n-methyltransferase related [Populus trichocarpa] gi|222833581|gb|EEE72058.1| beta-alanine n-methyltransferase related [Populus trichocarpa]
INB07_rep_c13308	AT3G52300	19637.1	25602.5	13925.2	12489.8	gb|ACF06476.1| mitochondrial F0 ATP synthase D chain [Elaeis guineensis]
INB07_c1585	AT1G61570	136.25	125.437	96.602	111.34	ref|XP_003570110.1| PREDICTED: mitochondrial import inner membrane translocase subunit Tim13-like [Brachypodium distachyon]
INB07_c5500	AT3G13700	215.418	265.913	152.544	95.4482	ref|XP_002279868.1| PREDICTED: hypothetical protein [Vitis vinifera] gi|297743102|emb|CBI35969.3| unnamed protein product [Vitis vinifera]
INB07_c19378	AT1G20060	71.0309	95.6869	50.2852	63.9307	emb|CBI19892.3| unnamed protein product [Vitis vinifera]
INB07_c699	AT5G42150	19.9888	20.6068	14.1353	14.7462	ref|NP_001130206.1| uncharacterized protein LOC100191300 [Zea mays] gi|194688544|gb|ACF78356.1| unknown [Zea mays] gi|195643146|gb|ACG41041.1| glutaredoxin family protein [Zea mays]
INB07_rep_c14767	AT2G06530	2640.99	3482	1863.42	1971.85	ref|XP_002330482.1| predicted protein [Populus trichocarpa] gi|222872416|gb|EEF09547.1| predicted protein [Populus trichocarpa]
INB07_c5784	AT5G27380	1051.63	1301.82	741.034	1209.82	ref|XP_002284951.1| PREDICTED: hypothetical protein [Vitis vinifera]
INB07_c7062	AT1G60660	8700.32	9955.78	6127.25	6565.39	ref|XP_002283614.1| PREDICTED: similar to B5 #5 (cytochrome b5 family protein #5); heme binding / transition metal ion binding [Vitis vinifera]
INB07_c5399	AT3G62080	464.579	536.037	327.155	228.067	ref|XP_003626081.1| Charged multivesicular body protein [Medicago truncatula] gi|355501096|gb|AES82299.1| Charged multivesicular body protein [Medicago truncatula]
INB07_c1799	AT2G18245	703.471	821.384	494.096	459.205	ref|XP_002266392.1| PREDICTED: hypothetical protein [Vitis vinifera]
INB07_c17847	AT5G13970	25.7661	25.9841	18.0793	10.4589	gb|EEC77205.1| hypothetical protein OsI_15718 [Oryza sativa Indica Group]
INB07_rep_c13216	AT5G40950	19.6699	33.3679	13.801	20.0607	emb|CAN67770.1| hypothetical protein VITISV_010521 [Vitis vinifera]
INB07_rep_c8300	AT1G60420	5042.5	5009.2	3536.09	4427.95	ref|XP_002262857.1| PREDICTED: hypothetical protein [Vitis vinifera]
INB07_c21635	AT4G26940	30.257	32.1887	21.1678	22.4253	ref|XP_002524194.1| Beta-1,3-galactosyltransferase sqv-2, putative [Ricinus communis] gi|223536563|gb|EEF38209.1| Beta-1,3-galactosyltransferase sqv-2, putative [Ricinus communis]
INB07_rep_c8172	AT4G14710	2055.99	7306.69	1437.2	2543.54	ref|XP_002266661.1| PREDICTED: hypothetical protein [Vitis vinifera]
INB07_c2691	AT5G51300	17.8031	29.5593	12.429	8.61907	ref|XP_002283115.1| PREDICTED: hypothetical protein [Vitis vinifera]
INB07_c15019	AT2G24390	3779.75	5002.56	2637.37	2436.75	ref|XP_002283189.1| PREDICTED: hypothetical protein [Vitis vinifera]
INB07_c6246	AT2G43980	1444.8	1379.77	1005.65	1504.23	emb|CBI24757.3| unnamed protein product [Vitis vinifera]
INB07_rep_c9153	AT4G02570	18.3303	18.7737	12.7192	16.1087	ref|XP_002272195.1| PREDICTED: hypothetical protein isoform 1 [Vitis vinifera] gi|297736859|emb|CBI26060.3| unnamed protein product [Vitis vinifera]
INB07_c291	AT5G20950	20.7045	75.7945	14.3581	60.8238	ref|XP_002525724.1| hydrolase, hydrolyzing O-glycosyl compounds, putative [Ricinus communis] gi|223535024|gb|EEF36707.1| hydrolase, hydrolyzing O-glycosyl compounds, putative [Ricinus communis]
INB07_c27177	AT3G20790	452.766	583.87	313.977	334.528	emb|CBI16434.3| unnamed protein product [Vitis vinifera]
INB07_c6835	AT2G03690	404.284	409.026	279.904	238.23	ref|XP_002285502.1| PREDICTED: hypothetical protein [Vitis vinifera]
INB07_rep_c8063	AT3G53520	1303.23	1731.83	902.158	1114.58	ref|XP_002301480.1| predicted protein [Populus trichocarpa] gi|222843206|gb|EEE80753.1| predicted protein [Populus trichocarpa]
INB07_c941	AT5G56090	255.111	259.621	176.471	181.112	ref|XP_003574699.1| PREDICTED: cytochrome c oxidase assembly protein COX15-like [Brachypodium distachyon]
INB07_c6038	AT1G50440	51.6836	97.5958	35.7076	17.0486	ref|XP_002268835.1| PREDICTED: hypothetical protein [Vitis vinifera] gi|297735744|emb|CBI18431.3| unnamed protein product [Vitis vinifera]
INB07_rep_c21372	AT1G72490	90.2121	119.66	62.308	40.488	ref|XP_002331180.1| predicted protein [Populus trichocarpa] gi|222873301|gb|EEF10432.1| predicted protein [Populus trichocarpa]
INB07_rep_c12449	AT1G75180	73.6538	99.4092	50.8343	25.8122	ref|NP_001051432.1| Os03g0775600 [Oryza sativa Japonica Group] gi|108711331|gb|ABF99126.1| dehydrogenase, putative, expressed [Oryza sativa Japonica Group] gi|113549903|dbj|BAF13346.1| Os03g0775600 [Oryza sativa Japonica Group] gi|215694902|dbj|BAG90093.1| unnamed protein product [Oryza sativa Japonica Group] gi|218193834|gb|EEC76261.1| hypothetical protein OsI_13714 [Oryza sativa Indica Group] g…
INB07_c5177	AT1G74910	2861.57	3454.57	1973.61	3074.34	ref|XP_002322146.1| predicted protein [Populus trichocarpa] gi|222869142|gb|EEF06273.1| predicted protein [Populus trichocarpa]
INB07_c4982	AT1G20110	2501.4	2487.87	1724.81	1648.2	dbj|BAJ53102.1| JHL20J20.9 [Jatropha curcas]
INB07_rep_c16097	AT2G05840	3555.08	3156.61	2443.36	2419.57	sp|Q9XG77.1|PSA6_TOBAC RecName: Full=Proteasome subunit alpha type-6; AltName: Full=20S proteasome alpha subunit A; AltName: Full=20S proteasome subunit alpha-1 gi|4539545|emb|CAB39975.1| PRCI [Nicotiana tabacum]
INB07_rep_c8425	AT1G76700	411.21	374.678	282.552	356.141	ref|XP_002510765.1| Chaperone protein dnaJ, putative [Ricinus communis] gi|223551466|gb|EEF52952.1| Chaperone protein dnaJ, putative [Ricinus communis]
INB07_c29182	AT5G46420	729.714	943.416	501.046	620.269	ref|XP_002331856.1| predicted protein [Populus trichocarpa] gi|222875374|gb|EEF12505.1| predicted protein [Populus trichocarpa]
INB07_rep_c16978	AT5G57900	7907.9	10471.8	5422.99	4839.06	ref|XP_003573635.1| PREDICTED: F-box protein SKIP1-like [Brachypodium distachyon]
INB07_c4527	AT2G24090	43.925	43.3565	30.05	34.9264	ref|XP_002267813.1| PREDICTED: hypothetical protein [Vitis vinifera] gi|147785813|emb|CAN77631.1| hypothetical protein VITISV_001803 [Vitis vinifera] gi|147799145|emb|CAN63703.1| hypothetical protein VITISV_039205 [Vitis vinifera]
INB07_c1675	AT3G24090	361.535	483.783	247.143	171.262	gb|EEC68810.1| hypothetical protein OsI_37368 [Oryza sativa Indica Group]
INB07_c5996	AT5G40280	1899.23	2104.23	1298.11	2127.46	ref|XP_003569755.1| PREDICTED: protein farnesyltransferase subunit beta-like isoform 1 [Brachypodium distachyon]
INB07_c1176	AT1G72340	419.937	402.7	286.987	404.416	ref|XP_002532954.1| translation initiation factor eif-2b alpha subunit, putative [Ricinus communis] gi|223527283|gb|EEF29438.1| translation initiation factor eif-2b alpha subunit, putative [Ricinus communis]
INB07_rep_c15469	AT5G51570	5860.62	8664.14	4002.07	4485.17	ref|XP_002266655.1| PREDICTED: hypothetical protein [Vitis vinifera] gi|296084134|emb|CBI24522.3| unnamed protein product [Vitis vinifera]
INB07_rep_c13845	AT4G17510	6565.39	5808.28	4474.5	5282.6	ref|XP_002303369.1| predicted protein [Populus trichocarpa] gi|222840801|gb|EEE78348.1| predicted protein [Populus trichocarpa]
INB07_rep_c16607	AT3G62250	44082.4	49610.2	29995.6	44640.4	ref|XP_003629895.1| Ubiquitin [Medicago truncatula] gi|355523917|gb|AET04371.1| Ubiquitin [Medicago truncatula]
INB07_c949	AT3G14610	644.394	798.963	437.671	619.665	dbj|BAF98466.1| cytochrome P450 [Coptis japonica var. dissecta]
INB07_c2873	AT4G10800	919.707	931.229	624.346	561.125	ref|XP_002518882.1| protein binding protein, putative [Ricinus communis] gi|223541869|gb|EEF43415.1| protein binding protein, putative [Ricinus communis]
INB07_rep_c13244	AT5G28050	79.4481	110.552	53.8781	27.4098	gb|EEC81791.1| hypothetical protein OsI_25504 [Oryza sativa Indica Group] gi|222636744|gb|EEE66876.1| hypothetical protein OsJ_23692 [Oryza sativa Japonica Group]
INB07_c4583	AT1G27050	1059.69	985.89	718.162	1010.73	ref|XP_003517921.1| PREDICTED: uncharacterized protein At1g27050-like [Glycine max]
INB07_c375	AT1G29390	5142.7	7355.08	3484.73	4367.99	ref|XP_002273366.1| PREDICTED: hypothetical protein [Vitis vinifera] gi|297740634|emb|CBI30816.3| unnamed protein product [Vitis vinifera]
INB07_c1127	AT3G55730	773.03	759.498	523.182	44.967	ref|XP_002276375.1| PREDICTED: hypothetical protein [Vitis vinifera] gi|297740274|emb|CBI30456.3| unnamed protein product [Vitis vinifera]
INB07_rep_c13418	AT4G28730	1226.21	2621.06	828.396	2021.97	gb|AEO35861.1| hypothetical protein [Amblyomma maculatum]
INB07_rep_c15722	AT5G55190	54665.6	56516.9	36816.9	43009.3	gb|AAT40986.1| RAN [Nicotiana sylvestris] gi|48249482|gb|AAT40987.1| RAN [Nicotiana sylvestris]
INB07_c5539	AT4G12340	2661.1	2658.13	1791.83	2084.33	ref|XP_002263934.1| PREDICTED: hypothetical protein [Vitis vinifera]
INB07_rep_c14405	AT1G07940	386.101	418.55	259.787	346.745	ref|XP_002311106.1| predicted protein [Populus trichocarpa] gi|118484021|gb|ABK93897.1| unknown [Populus trichocarpa] gi|222850926|gb|EEE88473.1| predicted protein [Populus trichocarpa]
INB07_c5371	AT2G32760	3149.48	3178.31	2115.13	2850.42	ref|XP_002273954.1| PREDICTED: hypothetical protein [Vitis vinifera] gi|298205154|emb|CBI17213.3| unnamed protein product [Vitis vinifera]
INB07_rep_c9331	AT5G65940	326.839	585.902	219.24	164.353	ref|XP_002264742.1| PREDICTED: hypothetical protein [Vitis vinifera] gi|297743478|emb|CBI36345.3| unnamed protein product [Vitis vinifera]
INB07_rep_c15571	AT1G18600	130.128	147.689	87.1416	10.7477	ref|XP_002265768.1| PREDICTED: hypothetical protein [Vitis vinifera]
INB07_rep_c12353	AT2G44100	5707.82	5654.12	3817.39	4940.83	ref|XP_002331641.1| predicted protein [Populus trichocarpa] gi|118484203|gb|ABK93982.1| unknown [Populus trichocarpa] gi|118487234|gb|ABK95445.1| unknown [Populus trichocarpa] gi|222874037|gb|EEF11168.1| predicted protein [Populus trichocarpa]
INB07_rep_c12801	AT5G66860	3572.76	3456.03	2389.24	3431.99	emb|CBI23278.3| unnamed protein product [Vitis vinifera]
INB07_c33739	AT4G19540	894.622	895.589	598.267	518.011	ref|NP_001150831.1| nucleotide-binding protein-like [Zea mays] gi|195642234|gb|ACG40585.1| nucleotide-binding protein-like [Zea mays]
INB07_c23623	AT4G12230	778.996	923.403	520.918	664.145	emb|CBI22154.3| unnamed protein product [Vitis vinifera]
INB07_c33034	AT4G21090	1802.17	1803.39	1202.54	1231.39	dbj|BAK06414.1| predicted protein [Hordeum vulgare subsp. vulgare]
INB07_c852	AT4G16420	1826.22	1710.64	1216.51	1087.08	ref|NP_001105146.1| histone acetyltransferase complex component102 [Zea mays] gi|18642468|emb|CAD22882.1| transcriptional adaptor [Zea mays]
INB07_rep_c16670	AT4G25280	1192.95	1372.88	793.869	713.454	ref|XP_002263160.1| PREDICTED: similar to Adenylate kinase [Vitis vinifera] gi|296084179|emb|CBI24567.3| unnamed protein product [Vitis vinifera]
INB07_c850	AT5G12240	2324.14	2343.36	1544.43	2071.6	emb|CBI24288.3| unnamed protein product [Vitis vinifera]
INB07_c2162	AT5G47650	1489.24	1381.8	989.032	861.258	dbj|BAG92181.1| unnamed protein product [Oryza sativa Japonica Group]
INB07_c4400	AT5G41790	301.812	523.47	200.135	294.276	ref|XP_002458251.1| hypothetical protein SORBIDRAFT_03g029930 [Sorghum bicolor] gi|241930226|gb|EES03371.1| hypothetical protein SORBIDRAFT_03g029930 [Sorghum bicolor]
INB07_rep_c16389	AT1G06515	3570.21	3542.67	2366.41	2509.85	dbj|BAC79952.1| unknown protein [Oryza sativa Japonica Group] gi|33146932|dbj|BAC79966.1| unknown protein [Oryza sativa Japonica Group]
INB07_c4281	AT5G65840	907.056	822.585	600.146	691.193	ref|XP_002320012.1| predicted protein [Populus trichocarpa] gi|222860785|gb|EEE98327.1| predicted protein [Populus trichocarpa]
INB07_c635	AT3G45770	1402.17	1974.73	926.257	982.326	ref|XP_002284705.1| PREDICTED: hypothetical protein [Vitis vinifera] gi|297746179|emb|CBI16235.3| unnamed protein product [Vitis vinifera]
INB07_c265	AT5G49650	206.771	314.457	136.386	145.757	ref|XP_002285560.1| PREDICTED: hypothetical protein [Vitis vinifera] gi|302142128|emb|CBI19331.3| unnamed protein product [Vitis vinifera]
INB07_c203	AT2G28230	2115.13	2675.6	1395.06	1746.07	ref|XP_002279553.1| PREDICTED: hypothetical protein [Vitis vinifera]
INB07_c5364	AT5G41950	3076.26	3772.38	2027.88	3553.42	ref|XP_002272828.1| PREDICTED: hypothetical protein [Vitis vinifera]
INB07_c5017	AT4G01150	2634.52	2885.8	1735.57	2710.34	ref|XP_002302615.1| predicted protein [Populus trichocarpa] gi|222844341|gb|EEE81888.1| predicted protein [Populus trichocarpa]
INB07_c2935	AT3G54500	8503.77	9114.63	5598.27	4687.7	ref|XP_002269821.1| PREDICTED: hypothetical protein [Vitis vinifera]
INB07_c23556	AT3G23070	308.717	386.652	203.196	319.667	ref|XP_002280226.1| PREDICTED: hypothetical protein [Vitis vinifera] gi|297737163|emb|CBI26364.3| unnamed protein product [Vitis vinifera]
INB07_rep_c7529	AT1G07920	465.239	542.895	305.738	306.739	gb|AAD27590.1|AF121261_1 elongation factor 1-alpha 1 [Lilium longiflorum]
INB07_c19454	AT3G28860	89.3456	78.2761	58.6948	77.7702	ref|XP_002517493.1| multidrug resistance protein 1, 2, putative [Ricinus communis] gi|223543504|gb|EEF45035.1| multidrug resistance protein 1, 2, putative [Ricinus communis]
INB07_c3648	AT2G30920	151.612	254.411	99.5915	132.042	gb|EEE65100.1| hypothetical protein OsJ_20155 [Oryza sativa Japonica Group]
INB07_rep_c11711	AT4G31115	442.917	457.141	290.84	351.412	ref|XP_003572385.1| PREDICTED: uncharacterized protein LOC100842768 [Brachypodium distachyon]
INB07_c671	AT1G79390	34.4351	31.2966	22.5903	32.8466	ref|XP_002266781.1| PREDICTED: hypothetical protein [Vitis vinifera] gi|297736099|emb|CBI24137.3| unnamed protein product [Vitis vinifera]
INB07_c4068	AT2G47970	4211.23	5903.13	2762.28	3032.7	ref|XP_002302817.1| predicted protein [Populus trichocarpa] gi|118484264|gb|ABK94012.1| unknown [Populus trichocarpa] gi|222844543|gb|EEE82090.1| predicted protein [Populus trichocarpa]
INB07_c21746	AT5G16630	552.385	574.52	360.564	522.406	ref|XP_002305874.1| predicted protein [Populus trichocarpa] gi|222848838|gb|EEE86385.1| predicted protein [Populus trichocarpa]
INB07_rep_c29120	AT2G44300	21.7676	21.4499	14.1634	2.80758	emb|CAN59826.1| hypothetical protein VITISV_016657 [Vitis vinifera]
INB07_c2514	AT4G33030	2070.25	2719.79	1344.32	1642.64	ref|XP_002279085.1| PREDICTED: hypothetical protein [Vitis vinifera]
INB07_c12012	AT5G52970	208.171	247.915	134.94	177.776	gb|ABK96655.1| unknown [Populus trichocarpa x Populus deltoides]
INB07_rep_c8546	AT1G58120	621.85	1294.65	403.011	944.333	emb|CAN74009.1| hypothetical protein VITISV_003546 [Vitis vinifera]
INB07_c19768	AT4G26810	2264.78	2383.76	1466.76	579.074	gb|ABE11612.1| SWIb domain-containing protein [Solanum chacoense]
INB07_rep_c11689	AT4G19006	1420.15	1440.15	919.419	846.902	ref|XP_002275168.1| PREDICTED: hypothetical protein [Vitis vinifera]
INB07_c5254	AT2G20490	128.53	112.529	82.9332	92.9272	dbj|BAD21599.1| nucleolar RNA-binding Nop10p-like protein [Oryza sativa Japonica Group] gi|47847676|dbj|BAD21457.1| nucleolar RNA-binding Nop10p-like protein [Oryza sativa Japonica Group]
INB07_rep_c9109	AT3G02750	150.979	149.82	97.3181	100.2	ref|XP_002514837.1| protein phosphatase-2c, putative [Ricinus communis] gi|223545888|gb|EEF47391.1| protein phosphatase-2c, putative [Ricinus communis]
INB07_c32915	AT5G19370	882.351	762.882	568.705	718.162	ref|XP_002313264.1| predicted protein [Populus trichocarpa] gi|222849672|gb|EEE87219.1| predicted protein [Populus trichocarpa]
INB07_c19296	AT5G35400	97.1325	96.0053	62.5949	8.0941	ref|XP_002524161.1| pseudouridylate synthase, putative [Ricinus communis] gi|223536579|gb|EEF38224.1| pseudouridylate synthase, putative [Ricinus communis]
INB07_c784	AT1G04990	433.022	587.501	278.939	345.884	ref|XP_002275775.1| PREDICTED: hypothetical protein [Vitis vinifera] gi|297739220|emb|CBI28871.3| unnamed protein product [Vitis vinifera]
INB07_c2518	AT4G34350	84.5464	88.1162	54.2182	57.5805	ref|XP_002284659.1| PREDICTED: hypothetical protein [Vitis vinifera]
INB07_c6007	AT1G79340	41.2935	38.72	26.4549	26.0047	ref|XP_002316158.1| predicted protein [Populus trichocarpa] gi|222865198|gb|EEF02329.1| predicted protein [Populus trichocarpa]
INB07_rep_c8647	AT5G34850	1746.98	2138.7	1117.97	1316.45	gb|EEC81063.1| hypothetical protein OsI_23873 [Oryza sativa Indica Group]
INB07_c3903	AT5G16040	18178.1	21003.2	11599.1	2006.65	ref|XP_002283479.1| PREDICTED: hypothetical protein [Vitis vinifera] gi|296087299|emb|CBI33673.3| unnamed protein product [Vitis vinifera]
INB07_c19023	AT1G17850	456.325	412.517	291.136	331.513	ref|XP_002329728.1| predicted protein [Populus trichocarpa] gi|222870636|gb|EEF07767.1| predicted protein [Populus trichocarpa]
INB07_rep_c7921	AT1G16700	17089.1	18787.8	10889.2	11459	ref|NP_001236536.1| uncharacterized protein LOC100499826 [Glycine max] gi|255626927|gb|ACU13808.1| unknown [Glycine max]
INB07_c18927	AT3G17470	111.111	147.016	70.6993	18.7612	gb|ABK25186.1| unknown [Picea sitchensis]
INB07_rep_c16843	AT1G75380	3115.04	2682.44	1981.57	2732.87	emb|CBI19742.3| unnamed protein product [Vitis vinifera]
INB07_c2071	AT3G13440	327.934	302.481	208.547	224.713	ref|XP_002262890.1| PREDICTED: hypothetical protein [Vitis vinifera]
INB07_c5649	AT1G67350	7166.83	7797.66	4549.94	4266.61	gb|AAS20985.1| At1g67350-like protein [Hyacinthus orientalis]
INB07_c6705	AT3G27460	556.151	537.596	352.241	409.561	ref|NP_001066601.1| Os12g0290600 [Oryza sativa Japonica Group] gi|113649108|dbj|BAF29620.1| Os12g0290600 [Oryza sativa Japonica Group]
INB07_c1611	AT4G03390	479.415	542.187	303.619	567.722	ref|XP_003570450.1| PREDICTED: protein STRUBBELIG-RECEPTOR FAMILY 1-like [Brachypodium distachyon]
INB07_rep_c7853	AT3G52300	10272.6	13719.8	6502.28	4989.46	gb|ACF06476.1| mitochondrial F0 ATP synthase D chain [Elaeis guineensis]
INB07_c6580	AT3G62370	1099.78	1152.33	692.948	811.639	emb|CBI39601.3| unnamed protein product [Vitis vinifera]
INB07_rep_c16056	AT2G02050	14777.9	15409.4	9310.5	7638.79	ref|XP_002315832.1| predicted protein [Populus trichocarpa] gi|222864872|gb|EEF02003.1| predicted protein [Populus trichocarpa]
INB07_c6581	AT3G10350	1264.35	1421.38	795.943	775.007	ref|XP_002271753.1| PREDICTED: hypothetical protein [Vitis vinifera]
INB07_c6422	AT2G17630	46.8344	42.1108	29.4826	23.708	ref|XP_002263162.1| PREDICTED: hypothetical protein [Vitis vinifera] gi|225469612|ref|XP_002263517.1| PREDICTED: hypothetical protein [Vitis vinifera]
INB07_rep_c12408	AT5G65430	64.3868	74.375	40.3302	78.5804	ref|XP_002285749.1| PREDICTED: hypothetical protein [Vitis vinifera]
INB07_c6690	AT5G63050	1108.83	1007.08	694.003	693.651	ref|XP_002263464.1| PREDICTED: hypothetical protein [Vitis vinifera] gi|297733749|emb|CBI14996.3| unnamed protein product [Vitis vinifera]
INB07_c619	AT3G22950	40.5554	35.3576	25.278	33.7031	gb|ABY60452.1| ADP ribosylation factor-like protein [Adonis aestivalis var. palaestina]
INB07_c7480	AT1G50700	21.4527	21.0842	13.3134	18.1004	ref|NP_001059775.1| Os07g0515100 [Oryza sativa Japonica Group] gi|82654924|sp|P53683.2|CDPK2_ORYSJ RecName: Full=Calcium-dependent protein kinase isoform 2; Short=CDPK 2 gi|23616997|dbj|BAC20693.1| CDP2_ORYSA Calcium-dependent protein kinase [Oryza sativa Japonica Group] gi|113611311|dbj|BAF21689.1| Os07g0515100 [Oryza sativa Japonica Group]
INB07_rep_c7525	AT5G08680	16897.5	23067.2	10471.8	3104.05	ref|XP_002283951.1| PREDICTED: hypothetical protein [Vitis vinifera]
INB07_c21770	AT5G47560	95.3044	172.754	58.8399	65.9478	ref|XP_002307886.1| sodium-dicarboxylate cotransporter [Populus trichocarpa] gi|222853862|gb|EEE91409.1| sodium-dicarboxylate cotransporter [Populus trichocarpa]
INB07_c31714	AT2G39210	207.756	450.406	128.265	119.293	ref|XP_002272074.1| PREDICTED: hypothetical protein [Vitis vinifera]
INB07_rep_c7547	AT3G51860	53.4146	137.907	32.968	106.598	ref|XP_002528100.1| Vacuolar cation/proton exchanger 1a, putative [Ricinus communis] gi|223532489|gb|EEF34279.1| Vacuolar cation/proton exchanger 1a, putative [Ricinus communis]
INB07_c6745	AT2G35800	145.955	133.646	90.0626	28.6586	ref|XP_003579063.1| PREDICTED: mitochondrial substrate carrier family protein C-like [Brachypodium distachyon]
INB07_rep_c23000	AT1G04970	404.371	487.301	249.404	442.178	ref|XP_002272020.1| PREDICTED: hypothetical protein [Vitis vinifera] gi|297739241|emb|CBI28892.3| unnamed protein product [Vitis vinifera]
INB07_rep_c11579	AT3G16190	1678.42	1605.38	1034.93	1456.82	gb|AEC10981.1| isochorismatase hydrolase family protein [Camellia sinensis]
INB07_c2750	AT1G49400	72.0461	77.494	44.418	38.8785	ref|XP_002272511.1| PREDICTED: hypothetical protein [Vitis vinifera] gi|297745094|emb|CBI38933.3| unnamed protein product [Vitis vinifera]
INB07_c6514	AT2G47710	4751.77	4610.13	2927.39	2154.93	emb|CBI36844.3| unnamed protein product [Vitis vinifera]
INB07_rep_c12439	AT2G39780	3696.62	3784.96	2277.33	1410.64	ref|XP_002321228.1| predicted protein [Populus trichocarpa] gi|222862001|gb|EEE99543.1| predicted protein [Populus trichocarpa]
INB07_rep_c8222	AT2G28600	5014.68	4853.16	3077.8	3031.18	ref|NP_001066154.1| Os12g0147500 [Oryza sativa Japonica Group] gi|77552995|gb|ABA95791.1| ATP-dependent RNA helicase, putative, expressed [Oryza sativa Japonica Group] gi|113648661|dbj|BAF29173.1| Os12g0147500 [Oryza sativa Japonica Group] gi|215694938|dbj|BAG90129.1| unnamed protein product [Oryza sativa Japonica Group]
INB07_rep_c8124	AT3G55250	18.6	24.6327	11.4117	14.6469	ref|XP_002274527.1| PREDICTED: hypothetical protein [Vitis vinifera]
INB07_rep_c12373	AT5G19990	3037.11	3980.01	1860	1533.98	ref|NP_001046248.1| Os02g0205300 [Oryza sativa Japonica Group] gi|11094194|dbj|BAB17626.1| 26S proteasome regulatory particle triple-A ATPase subunit6 [Oryza sativa Japonica Group] gi|11991116|dbj|BAB19880.1| 26S proteasome ATPase subunit Rpt6 [Oryza sativa] gi|46390529|dbj|BAD16017.1| 26S proteasome regulatory particle triple-A ATPase subunit6 [Oryza sativa Japonica Group] gi|51536269|dbj|BAD384…
INB07_c258	AT1G07705	1250.17	1186.23	764.666	1035.88	ref|XP_002284532.1| PREDICTED: hypothetical protein [Vitis vinifera]
INB07_c5506	AT5G50380	770.446	726.872	471.232	663.837	ref|XP_002279988.1| PREDICTED: hypothetical protein [Vitis vinifera]
INB07_c5850	AT3G27820	179.977	281.873	110.017	241.774	ref|XP_002298535.1| predicted protein [Populus trichocarpa] gi|222845793|gb|EEE83340.1| predicted protein [Populus trichocarpa]
INB07_rep_c11851	AT2G29530	1460.61	1271.55	891.552	932.369	emb|CBI16028.3| unnamed protein product [Vitis vinifera]
INB07_c2634	AT1G05190	2318.42	1983.79	1413.34	2034.29	emb|CBI28941.3| unnamed protein product [Vitis vinifera]
INB07_rep_c31186	AT3G46440	1631.96	2130.16	994.524	2136.64	ref|XP_002283871.1| PREDICTED: hypothetical protein [Vitis vinifera] gi|147766093|emb|CAN65700.1| hypothetical protein VITISV_010481 [Vitis vinifera] gi|296086255|emb|CBI31696.3| unnamed protein product [Vitis vinifera]
INB07_rep_c7683	AT4G29130	5849.07	6307	3561.03	3996.04	gb|AAG28503.1|AF196966_1 hexokinase [Citrus sinensis]
INB07_rep_c15746	AT2G20360	35.9386	48.7865	21.8762	13.6804	ref|XP_002271401.1| PREDICTED: hypothetical protein [Vitis vinifera] gi|297744229|emb|CBI37199.3| unnamed protein product [Vitis vinifera]
INB07_c1221	AT1G26665	706.912	648.917	430.246	738.504	gb|ABK23782.1| unknown [Picea sitchensis] gi|224286053|gb|ACN40738.1| unknown [Picea sitchensis]
INB07_rep_c7790	AT2G29630	7020.56	8739.38	4271.16	1293.63	ref|XP_002280227.1| PREDICTED: hypothetical protein [Vitis vinifera] gi|297745941|emb|CBI15997.3| unnamed protein product [Vitis vinifera]
INB07_c1727	AT2G28070	59.0799	79.7246	35.9386	6.17477	ref|XP_002273792.1| PREDICTED: hypothetical protein [Vitis vinifera] gi|297734935|emb|CBI17169.3| unnamed protein product [Vitis vinifera]
INB07_c6179	AT1G27340	81.3985	84.8389	49.473	48.6214	ref|XP_002271194.1| PREDICTED: hypothetical protein [Vitis vinifera]
INB07_c24253	AT2G26540	662.677	793.869	401.924	521.33	ref|XP_002327111.1| predicted protein [Populus trichocarpa] gi|222835426|gb|EEE73861.1| predicted protein [Populus trichocarpa]
INB07_c18353	AT2G41040	708.829	669.394	429.823	522.912	ref|XP_002438745.1| hypothetical protein SORBIDRAFT_10g025400 [Sorghum bicolor] gi|241916968|gb|EER90112.1| hypothetical protein SORBIDRAFT_10g025400 [Sorghum bicolor]
INB07_c865	AT2G23890	85.6831	109.545	51.8644	50.6054	ref|XP_002520582.1| cytosolic purine 5-nucleotidase, putative [Ricinus communis] gi|223540242|gb|EEF41815.1| cytosolic purine 5-nucleotidase, putative [Ricinus communis]
INB07_c6857	AT5G10750	7681.91	7624.63	4649.74	5326.76	ref|XP_002262758.1| PREDICTED: hypothetical protein isoform 1 [Vitis vinifera]
INB07_c18899	AT2G26650	32.5708	44.418	19.7003	7.70071	emb|CBI28150.3| unnamed protein product [Vitis vinifera]
INB07_c4578	AT3G17810	4482.58	6134.47	2710.34	3462.37	ref|XP_002329736.1| predicted protein [Populus trichocarpa] gi|222870644|gb|EEF07775.1| predicted protein [Populus trichocarpa]
INB07_c28169	AT1G75690	943.231	970.295	569.704	719.609	ref|XP_003589460.1| hypothetical protein MTR_1g024840 [Medicago truncatula] gi|355478508|gb|AES59711.1| hypothetical protein MTR_1g024840 [Medicago truncatula]
INB07_c4217	AT3G11945	477.088	559.551	287.573	488.916	ref|XP_002460913.1| hypothetical protein SORBIDRAFT_02g037370 [Sorghum bicolor] gi|241924290|gb|EER97434.1| hypothetical protein SORBIDRAFT_02g037370 [Sorghum bicolor]
INB07_c685	AT3G51520	804.137	803.379	484.706	582.499	gb|ACO35365.1| diacylglycerol acyltransferase [Elaeis oleifera]
INB07_rep_c17018	AT5G15800	18.1978	19.7679	10.9589	4.30507	ref|XP_003601749.1| MADS-box transcription factor [Medicago truncatula] gi|355490797|gb|AES72000.1| MADS-box transcription factor [Medicago truncatula]
INB07_c23864	AT3G28760	44.743	43.2667	26.9062	26.5043	ref|XP_002323844.1| predicted protein [Populus trichocarpa] gi|222866846|gb|EEF03977.1| predicted protein [Populus trichocarpa]
INB07_rep_c15024	AT3G60750	17.0544	117.532	10.2444	18.519	gb|EAZ35729.1| hypothetical protein OsJ_20020 [Oryza sativa Japonica Group]
INB07_rep_c7770	AT5G59613	7554.98	8853.22	4531.92	4765.63	ref|XP_002262887.1| PREDICTED: hypothetical protein [Vitis vinifera]
INB07_c1134	AT4G30790	1710.64	1506.7	1024.8	1677.29	emb|CAN78826.1| hypothetical protein VITISV_042065 [Vitis vinifera]
INB07_rep_c7613	AT1G18280	48805	54207.9	29106.1	3555.08	gb|ABK28401.1| unknown [Arabidopsis thaliana]
INB07_c22595	AT2G24190	1567.26	1719.55	934.623	978.52	emb|CAN66802.1| hypothetical protein VITISV_041905 [Vitis vinifera]
INB07_rep_c23599	AT2G17265	20.4874	21.4073	12.2035	9.50147	emb|CAN67551.1| hypothetical protein VITISV_035502 [Vitis vinifera]
INB07_c3	AT5G26860	38.4341	34.6602	22.8333	30.7288	ref|XP_002277956.1| PREDICTED: similar to putative LON3 protease [Vitis vinifera]
INB07_c32866	AT2G36270	2175.58	2357.43	1290.39	1583.16	gb|ABE73185.1| ABA response element binding factor [Avena fatua]
INB07_rep_c7843	AT5G10860	17235.2	17332.8	10220.1	13998.6	emb|CBI15781.3| unnamed protein product [Vitis vinifera]
INB07_rep_c18532	AT1G23890	953.784	898.335	564.937	875.585	emb|CBI32121.3| unnamed protein product [Vitis vinifera]
INB07_c4859	AT2G04540	686.332	924.616	405.296	775.733	ref|XP_002277197.1| PREDICTED: hypothetical protein [Vitis vinifera] gi|297739239|emb|CBI28890.3| unnamed protein product [Vitis vinifera]
INB07_c4789	AT3G46970	14318.4	16406.7	8438.16	11407	ref|XP_002313399.1| predicted protein [Populus trichocarpa] gi|222849807|gb|EEE87354.1| predicted protein [Populus trichocarpa]
INB07_c22825	AT3G21360	40.5495	60.8238	23.8842	57.1441	ref|XP_003564672.1| PREDICTED: clavaminate synthase-like protein At3g21360-like [Brachypodium distachyon]
INB07_c18935	AT5G46390	1311.56	1358.71	771.779	1257.77	emb|CBI30818.3| unnamed protein product [Vitis vinifera]
INB07_c6860	AT1G03090	1245.67	1223.73	731.81	360.829	ref|XP_002273573.1| PREDICTED: hypothetical protein [Vitis vinifera] gi|296085234|emb|CBI28729.3| unnamed protein product [Vitis vinifera]
INB07_c980	AT5G10480	23.8323	36.6581	13.9778	4.01994	ref|XP_002269096.1| PREDICTED: hypothetical protein [Vitis vinifera] gi|297744856|emb|CBI38270.3| unnamed protein product [Vitis vinifera]
INB07_c3591	AT4G22200	101.062	100.035	59.2384	33.4848	ref|XP_002268924.1| PREDICTED: hypothetical protein [Vitis vinifera]
INB07_c5523	AT3G16830	237.776	286.282	138.915	64.9299	ref|XP_002283157.1| PREDICTED: hypothetical protein [Vitis vinifera] gi|296089734|emb|CBI39553.3| unnamed protein product [Vitis vinifera]
INB07_c18396	AT5G58250	402.438	372.751	234.408	410.383	gb|ABF95764.1| expressed protein [Oryza sativa Japonica Group] gi|125552767|gb|EAY98476.1| hypothetical protein OsI_20389 [Oryza sativa Indica Group] gi|125586136|gb|EAZ26800.1| hypothetical protein OsJ_10711 [Oryza sativa Japonica Group]
INB07_c1308	AT1G33990	720.853	627.093	419.66	370.285	ref|XP_002444898.1| hypothetical protein SORBIDRAFT_07g001070 [Sorghum bicolor] gi|241941248|gb|EES14393.1| hypothetical protein SORBIDRAFT_07g001070 [Sorghum bicolor]
INB07_c5483	AT2G14110	51.4181	58.8955	29.8611	29.26	ref|XP_002522658.1| Magnesium-dependent phosphatase, putative [Ricinus communis] gi|223538134|gb|EEF39745.1| Magnesium-dependent phosphatase, putative [Ricinus communis]
INB07_c663	AT4G38500	20.2909	21.3469	11.7674	2.80001	ref|XP_002280425.1| PREDICTED: hypothetical protein [Vitis vinifera]
INB07_rep_c15826	AT5G14670	96.7473	85.5398	56.0578	95.7772	ref|XP_003613219.1| ADP-ribosylation factor [Medicago truncatula] gi|355514554|gb|AES96177.1| ADP-ribosylation factor [Medicago truncatula]
INB07_c5094	AT2G15430	1326.73	1359.69	768.576	1346.14	ref|XP_002518700.1| DNA-directed RNA polymerase II subunit, putative [Ricinus communis] gi|223542081|gb|EEF43625.1| DNA-directed RNA polymerase II subunit, putative [Ricinus communis]
INB07_c1775	AT2G02870	624.799	645.664	360.517	490.228	ref|XP_003570649.1| PREDICTED: F-box/kelch-repeat protein SKIP11-like [Brachypodium distachyon]
INB07_rep_c14841	AT4G01100	603.735	809.991	347.741	384.822	ref|XP_002320851.1| predicted protein [Populus trichocarpa] gi|222861624|gb|EEE99166.1| predicted protein [Populus trichocarpa]
INB07_c2767	AT5G57850	3143.96	2808.44	1810.27	1693.41	ref|XP_002284106.1| PREDICTED: hypothetical protein [Vitis vinifera] gi|296081877|emb|CBI20882.3| unnamed protein product [Vitis vinifera]
INB07_c1389	AT3G62130	48.1574	45.7998	27.6725	32.9003	emb|CBI39667.3| unnamed protein product [Vitis vinifera]
INB07_rep_c14993	AT1G32700	329.207	659.239	189.108	147.946	ref|XP_003517056.1| PREDICTED: uncharacterized protein LOC100797900 [Glycine max]
INB07_rep_c7870	AT4G14240	4093.09	3500.34	2345.4	1929.97	gb|AAT07635.1| unknown protein [Oryza sativa Japonica Group]
INB07_c1069	AT5G56890	450.792	555.122	258.031	401.924	ref|XP_002514114.1| conserved hypothetical protein [Ricinus communis] gi|223546570|gb|EEF48068.1| conserved hypothetical protein [Ricinus communis]
INB07_rep_c15795	AT1G11840	6172.91	8535.27	3529.74	713.959	dbj|BAK22529.1| glyoxalase I homolog 1 [Allium cepa]
INB07_c1662	AT5G52200	62.8715	57.3946	35.9225	33.3701	ref|NP_001055135.1| Os05g0301600 [Oryza sativa Japonica Group] gi|113578686|dbj|BAF17049.1| Os05g0301600 [Oryza sativa Japonica Group] gi|215707254|dbj|BAG93714.1| unnamed protein product [Oryza sativa Japonica Group]
INB07_c4534	AT5G64290	3858.28	5339.45	2203.29	1903.71	dbj|BAD19756.1| putative plastidic general dicarboxylate transporter [Oryza sativa Japonica Group] gi|47848409|dbj|BAD22267.1| putative plastidic general dicarboxylate transporter [Oryza sativa Japonica Group]
INB07_c30055	AT1G18030	14.3923	17.5385	8.20662	6.72849	ref|XP_002277457.1| PREDICTED: hypothetical protein [Vitis vinifera] gi|297734261|emb|CBI15508.3| unnamed protein product [Vitis vinifera]
INB07_rep_c8576	AT1G69800	8552.71	8368.62	4866.11	2746.86	gb|EAY74722.1| hypothetical protein OsI_02613 [Oryza sativa Indica Group]
INB07_rep_c16986	AT1G13700	10088.9	10220.1	5737.48	6669.52	gb|ACU22751.1| unknown [Glycine max]
INB07_c4901	AT5G27700	88.7557	82.2186	50.3041	94.3824	gb|AEJ88275.1| putative 40S ribosomal protein S21-2 [Wolffia australiana]
INB07_c647	AT3G62010	1086.32	947.192	614.224	748.743	ref|XP_002515140.1| conserved hypothetical protein [Ricinus communis] gi|223545620|gb|EEF47124.1| conserved hypothetical protein [Ricinus communis]
INB07_c2866	AT2G40110	22.2432	20.8351	12.5748	4.16378	ref|XP_002273048.1| PREDICTED: hypothetical protein isoform 1 [Vitis vinifera] gi|225448394|ref|XP_002273272.1| PREDICTED: hypothetical protein isoform 2 [Vitis vinifera] gi|297736625|emb|CBI25496.3| unnamed protein product [Vitis vinifera]
INB07_rep_c7712	AT3G46010	8490.32	6998.72	4774.88	6943.88	gb|ACF06463.1| actin depolymerizing factor [Elaeis guineensis]
INB07_c4647	AT2G45790	800.414	1154.28	449.048	520.272	ref|NP_001237668.1| phosphomannomutase [Glycine max] gi|122194126|sp|Q1W376.1|PMM_SOYBN RecName: Full=Phosphomannomutase; AltName: Full=GmPMM gi|90762150|gb|ABD97873.1| phosphomannomutase [Glycine max]
INB07_rep_c9297	AT5G50180	2242.53	2861.57	1257.77	2472.8	ref|XP_002280504.1| PREDICTED: hypothetical protein [Vitis vinifera] gi|147839295|emb|CAN63533.1| hypothetical protein VITISV_011081 [Vitis vinifera] gi|297733702|emb|CBI14949.3| unnamed protein product [Vitis vinifera]
INB07_c2827	AT1G25290	782.578	817.698	438.797	614.932	ref|XP_002273377.1| PREDICTED: hypothetical protein [Vitis vinifera] gi|298204568|emb|CBI23843.3| unnamed protein product [Vitis vinifera]
INB07_rep_c12067	AT5G50810	211.298	203.913	118.422	136.641	ref|XP_002511123.1| translocase of inner mitochondrial membrane, putative [Ricinus communis] gi|223550238|gb|EEF51725.1| translocase of inner mitochondrial membrane, putative [Ricinus communis]
INB07_rep_c11984	AT5G65750	1175.88	1291.31	658.611	309.51	ref|XP_002312072.1| predicted protein [Populus trichocarpa] gi|222851892|gb|EEE89439.1| predicted protein [Populus trichocarpa]
INB07_rep_c8690	AT2G47690	7270.29	7990.84	4063.96	1879.27	ref|XP_003521569.1| PREDICTED: NADH dehydrogenase [ubiquinone] iron-sulfur protein 5-B isoform 1 [Glycine max] gi|356505584|ref|XP_003521570.1| PREDICTED: NADH dehydrogenase [ubiquinone] iron-sulfur protein 5-B isoform 2 [Glycine max]
INB07_c5725	AT3G15880	161.85	147.872	90.4128	99.9407	ref|NP_001167872.2| ramosa 1 enhancer locus 2 [Zea mays] gi|303387473|gb|ADM15670.1| ramosa 1 enhancer locus 2 [Zea mays] gi|303387475|gb|ADM15671.1| ramosa 1 enhancer locus 2 [Zea mays]
INB07_c6585	AT1G28050	51.4274	71.7872	28.5995	40.1172	ref|XP_002512638.1| hypothetical protein RCOM_1437660 [Ricinus communis] gi|223548599|gb|EEF50090.1| hypothetical protein RCOM_1437660 [Ricinus communis]
INB07_rep_c18145	AT1G48320	58.8399	57.1729	32.7165	49.7157	ref|XP_003534442.1| PREDICTED: putative esterase HI_1161-like [Glycine max]
INB07_c875	AT1G48635	14.2596	19.133	7.92017	11.2046	ref|XP_002281306.1| PREDICTED: hypothetical protein [Vitis vinifera] gi|297734292|emb|CBI15539.3| unnamed protein product [Vitis vinifera]
INB07_c3577	AT4G24620	6049.7	8463.08	3358.93	5862.96	ref|XP_003522754.1| PREDICTED: glucose-6-phosphate isomerase-like [Glycine max]
INB07_c612	AT2G31820	2298.03	2329.74	1275.57	2257.97	ref|XP_002445764.1| hypothetical protein SORBIDRAFT_07g025390 [Sorghum bicolor] gi|241942114|gb|EES15259.1| hypothetical protein SORBIDRAFT_07g025390 [Sorghum bicolor]
INB07_rep_c12262	AT2G33150	17590.8	15911	9712.71	3130.63	ref|XP_002285653.1| PREDICTED: hypothetical protein isoform 1 [Vitis vinifera] gi|297741919|emb|CBI33354.3| unnamed protein product [Vitis vinifera]
INB07_c7317	AT1G25380	1618.69	1460.13	891.884	563.827	ref|XP_002527012.1| mitochondrial carrier protein, putative [Ricinus communis] gi|223533647|gb|EEF35384.1| mitochondrial carrier protein, putative [Ricinus communis]
INB07_c4076	AT5G17300	35.0564	83.9748	19.3069	48.6483	emb|CBI27347.3| unnamed protein product [Vitis vinifera]
INB07_c18404	AT1G20640	40.3943	37.4439	22.2368	29.8801	ref|XP_002279578.1| PREDICTED: hypothetical protein [Vitis vinifera]
INB07_c67	AT3G23530	1208.82	2063.56	665.299	920.992	ref|XP_002281958.1| PREDICTED: hypothetical protein [Vitis vinifera]
INB07_c20652	AT4G02980	1793.11	1781.36	986.827	682.143	gb|ACX54195.3| auxin-binding protein 1 [Dimocarpus longan]
INB07_c5332	AT5G25760	3477.46	3689.56	1912.21	2107.88	ref|NP_001130714.1| uncharacterized protein LOC100191818 [Zea mays] gi|195621524|gb|ACG32592.1| ubiquitin-conjugating enzyme E2 16 [Zea mays] gi|195638874|gb|ACG38905.1| ubiquitin-conjugating enzyme E2 16 [Zea mays] gi|224035185|gb|ACN36668.1| unknown [Zea mays]
INB07_c4	AT3G55610	8079.53	13034.8	4430.26	5892.07	ref|XP_002315202.1| predicted protein [Populus trichocarpa] gi|222864242|gb|EEF01373.1| predicted protein [Populus trichocarpa]
INB07_c716	AT5G13050	23.0135	29.4257	12.58	23.8114	ref|XP_002318620.1| 5-formyltetrahydrofolate cyclo-ligase [Populus trichocarpa] gi|222859293|gb|EEE96840.1| 5-formyltetrahydrofolate cyclo-ligase [Populus trichocarpa]
INB07_c31564	AT1G54350	389.4	417.708	212.715	427.342	emb|CBI24120.3| unnamed protein product [Vitis vinifera]
INB07_c66	AT4G34260	387.153	517.184	211.068	288.255	dbj|BAF85832.1| alpha-1,2-fucosidase [Lilium longiflorum]
INB07_c5755	AT5G05760	1353.6	1228.64	737.454	629.688	emb|CBI25507.3| unnamed protein product [Vitis vinifera]
INB07_rep_c15040	AT5G24165	96.7322	87.7653	52.6861	39.1773	ref|XP_002264511.1| PREDICTED: hypothetical protein [Vitis vinifera]
INB07_c1802	AT1G75680	25.3269	23.9536	13.7554	19.0394	gb|EEC84946.1| hypothetical protein OsI_32163 [Oryza sativa Indica Group]
INB07_c508	AT1G17840	39.9093	76.9548	21.6552	16.8048	ref|XP_002525670.1| ATP-binding cassette transporter, putative [Ricinus communis] gi|223535106|gb|EEF36788.1| ATP-binding cassette transporter, putative [Ricinus communis]
INB07_rep_c12094	AT1G56190	765.505	979.733	415.28	972.497	ref|XP_002513353.1| phosphoglycerate kinase, putative [Ricinus communis] gi|223547261|gb|EEF48756.1| phosphoglycerate kinase, putative [Ricinus communis]
INB07_c1903	AT5G64816	1671.94	1586.45	906.841	1233.3	ref|NP_001049198.1| Os03g0185600 [Oryza sativa Japonica Group] gi|108706561|gb|ABF94356.1| expressed protein [Oryza sativa Japonica Group] gi|113547669|dbj|BAF11112.1| Os03g0185600 [Oryza sativa Japonica Group] gi|125542683|gb|EAY88822.1| hypothetical protein OsI_10295 [Oryza sativa Indica Group] gi|125585190|gb|EAZ25854.1| hypothetical protein OsJ_09693 [Oryza sativa Japonica Group]
INB07_rep_c8029	AT3G58180	7749.9	8438.16	4183.3	7486.52	ref|XP_002263238.1| PREDICTED: hypothetical protein [Vitis vinifera] gi|297744120|emb|CBI37090.3| unnamed protein product [Vitis vinifera]
INB07_c4675	AT2G23700	106.606	216.69	57.449	178.901	ref|XP_002522392.1| electron transporter, putative [Ricinus communis] gi|223538470|gb|EEF40076.1| electron transporter, putative [Ricinus communis]
INB07_rep_c16117	AT1G21065	4266.61	5161.81	2297.68	3932.38	dbj|BAK02202.1| predicted protein [Hordeum vulgare subsp. vulgare] gi|326518174|dbj|BAK07339.1| predicted protein [Hordeum vulgare subsp. vulgare]
INB07_rep_c9067	AT4G16060	1379.2	1622.73	741.902	1301.17	ref|NP_001055302.1| Os05g0358400 [Oryza sativa Japonica Group] gi|47777404|gb|AAT38038.1| unknown protein [Oryza sativa Japonica Group] gi|55167986|gb|AAV43854.1| unknown protein [Oryza sativa Japonica Group] gi|113578853|dbj|BAF17216.1| Os05g0358400 [Oryza sativa Japonica Group] gi|215701221|dbj|BAG92645.1| unnamed protein product [Oryza sativa Japonica Group] gi|215766615|dbj|BAG98677.1| unname…
INB07_c2140	AT4G28360	1363.36	1209.82	732.637	956.283	ref|NP_001043578.1| Os01g0616500 [Oryza sativa Japonica Group] gi|54290412|dbj|BAD61282.1| 50S ribosomal protein L22-like [Oryza sativa Japonica Group] gi|113533109|dbj|BAF05492.1| Os01g0616500 [Oryza sativa Japonica Group] gi|125526856|gb|EAY74970.1| hypothetical protein OsI_02868 [Oryza sativa Indica Group] gi|125571179|gb|EAZ12694.1| hypothetical protein OsJ_02612 [Oryza sativa Japonica Group]…
INB07_c1168	AT3G10915	1315.52	1106.92	706.912	1154.7	emb|CBI25359.3| unnamed protein product [Vitis vinifera]
INB07_c5382	AT2G47330	21.1876	21.9455	11.3732	12.5413	ref|XP_002277419.1| PREDICTED: hypothetical protein [Vitis vinifera] gi|297743992|emb|CBI36962.3| unnamed protein product [Vitis vinifera]
INB07_c4218	AT3G03150	13356.5	23973.4	7166.83	19672.8	ref|XP_002274959.1| PREDICTED: hypothetical protein isoform 1 [Vitis vinifera]
INB07_c11777	AT1G20050	2323.7	2268.66	1245.67	1112.07	gb|ACU24634.1| unknown [Glycine max]
INB07_c1251	AT5G06980	76.3906	416.062	40.8917	55.6389	emb|CAN75675.1| hypothetical protein VITISV_013266 [Vitis vinifera]
INB07_rep_c11406	AT1G12840	1136.26	977.877	607.169	405.811	ref|XP_002441624.1| hypothetical protein SORBIDRAFT_09g030620 [Sorghum bicolor] gi|241946909|gb|EES20054.1| hypothetical protein SORBIDRAFT_09g030620 [Sorghum bicolor]
INB07_rep_c15690	AT3G44110	1850.95	1941.27	985.534	2151.27	ref|XP_002514419.1| Chaperone protein dnaJ, putative [Ricinus communis] gi|111143344|gb|ABH06547.1| molecular chaperone [Ricinus communis] gi|223546415|gb|EEF47915.1| Chaperone protein dnaJ, putative [Ricinus communis]
INB07_rep_c12791	AT5G23250	5613.87	5754.99	2988.8	2839.28	ref|XP_003548295.1| PREDICTED: succinyl-CoA ligase [ADP-forming] subunit alpha-1, mitochondrial-like [Glycine max]
INB07_c2496	AT4G17770	50.6054	65.5612	26.9293	52.4129	emb|CAN61971.1| hypothetical protein VITISV_016593 [Vitis vinifera]
INB07_c7061	AT3G44600	667.635	732.637	354.443	558.113	gb|EAZ43636.1| hypothetical protein OsJ_28259 [Oryza sativa Japonica Group]
INB07_c2016	AT4G27070	6962.18	6502.28	3684.76	7049.57	ref|XP_002281484.1| PREDICTED: hypothetical protein [Vitis vinifera]
INB07_c4739	AT4G38180	91.8045	73.7297	48.585	84.2286	ref|XP_002263941.1| PREDICTED: hypothetical protein [Vitis vinifera]
INB07_c30395	AT3G29130	227.546	210.309	120.289	182.505	ref|XP_002281811.1| PREDICTED: hypothetical protein [Vitis vinifera] gi|297740818|emb|CBI31000.3| unnamed protein product [Vitis vinifera]
INB07_c127	AT2G35040	1770.02	1949.22	934.965	1203.72	ref|XP_002314814.1| aminoimidazolecarboximide ribonucleotide transformylase/inosine monophosphate cyclohydrolase [Populus trichocarpa] gi|222863854|gb|EEF00985.1| aminoimidazolecarboximide ribonucleotide transformylase/inosine monophosphate cyclohydrolase [Populus trichocarpa]
INB07_c5494	AT4G34340	266.602	272.371	140.762	169.695	ref|XP_002282259.1| PREDICTED: hypothetical protein [Vitis vinifera]
INB07_c7122	AT2G34630	428.409	388.363	225.747	196.201	emb|CAC20852.1| geranyl diphosphat synthase [Quercus robur]
INB07_rep_c10962	AT5G21940	24.6615	29.7801	12.9894	2.10718	ref|XP_002278077.1| PREDICTED: hypothetical protein [Vitis vinifera]
INB07_c24220	AT1G33330	768.03	632.29	402.512	679.491	ref|XP_002329188.1| predicted protein [Populus trichocarpa] gi|222870969|gb|EEF08100.1| predicted protein [Populus trichocarpa]
INB07_c6855	AT1G26550	6262.85	5932.91	3281.41	4769.37	ref|XP_002284794.1| PREDICTED: similar to peptidyl-prolyl cis-trans isomerase PPIC-type family protein isoform 1 [Vitis vinifera]
INB07_rep_c17417	AT4G22220	16221.8	14148	8475.98	6450.07	ref|XP_003569498.1| PREDICTED: iron-sulfur cluster assembly enzyme ISCU, mitochondrial-like [Brachypodium distachyon]
INB07_c1332	AT3G25860	1800.71	1812.98	940.468	943.997	ref|XP_002282287.1| PREDICTED: similar to LTA2 (PLASTID E2 SUBUNIT OF PYRUVATE DECARBOXYLASE); dihydrolipoyllysine-residue acetyltransferase [Vitis vinifera]
INB07_c21428	AT3G57930	3093.09	3205.92	1614.33	2755.08	ref|XP_002278550.1| PREDICTED: hypothetical protein [Vitis vinifera]
INB07_c7051	AT1G14130	281.768	347.406	146.997	338.02	ref|XP_002263124.1| PREDICTED: hypothetical protein [Vitis vinifera]
INB07_c4471	AT1G31160	22.4253	19.6208	11.6864	20.6265	ref|XP_003607898.1| 14 kDa zinc-binding protein [Medicago truncatula] gi|85719365|gb|ABC75370.1| Histidine triad (HIT) protein [Medicago truncatula] gi|355508953|gb|AES90095.1| 14 kDa zinc-binding protein [Medicago truncatula]
INB07_c3731	AT3G13800	1847.92	2048.84	960.935	1537.31	ref|XP_002280465.1| PREDICTED: hypothetical protein [Vitis vinifera] gi|297743093|emb|CBI35960.3| unnamed protein product [Vitis vinifera]
INB07_c18516	AT2G19390	30.7343	31.7282	15.9607	25.9133	dbj|BAK02447.1| predicted protein [Hordeum vulgare subsp. vulgare]
INB07_rep_c7549	AT5G66760	10127.1	15428.3	5258.46	6209.14	ref|XP_002530482.1| succinate dehydrogenase, putative [Ricinus communis] gi|223529979|gb|EEF31905.1| succinate dehydrogenase, putative [Ricinus communis]
INB07_rep_c16462	AT4G09320	41.0818	48.8217	21.3132	23.9807	ref|XP_002872441.1| nucleoside diphosphate kinase 1 [Arabidopsis lyrata subsp. lyrata] gi|297318278|gb|EFH48700.1| nucleoside diphosphate kinase 1 [Arabidopsis lyrata subsp. lyrata]
INB07_c7352	AT5G41670	2051.11	2628.3	1064.01	1526.61	ref|XP_003533072.1| PREDICTED: 6-phosphogluconate dehydrogenase, decarboxylating-like [Glycine max]
INB07_c6679	AT1G55265	3227.83	3079.39	1671.94	2037.21	ref|XP_002530877.1| conserved hypothetical protein [Ricinus communis] gi|223529566|gb|EEF31517.1| conserved hypothetical protein [Ricinus communis]
INB07_c82	AT3G23560	205.895	366.547	106.458	16.6893	ref|XP_002282547.1| PREDICTED: hypothetical protein [Vitis vinifera]
INB07_c21626	AT1G63800	49.78	68.0283	25.7354	50.3041	ref|XP_002511883.1| ubiquitin-conjugating enzyme h, putative [Ricinus communis] gi|223549063|gb|EEF50552.1| ubiquitin-conjugating enzyme h, putative [Ricinus communis]
INB07_c15259	AT4G14290	150.27	193.179	77.5902	157.105	ref|XP_002277442.1| PREDICTED: hypothetical protein [Vitis vinifera] gi|297736965|emb|CBI26166.3| unnamed protein product [Vitis vinifera]
INB07_rep_c12545	AT1G51560	9082.83	15487.1	4672.04	14129.3	ref|XP_002264902.1| PREDICTED: hypothetical protein isoform 1 [Vitis vinifera] gi|297735773|emb|CBI18460.3| unnamed protein product [Vitis vinifera]
INB07_rep_c16948	AT1G71950	143.263	114.344	73.6848	96.3556	ref|XP_002526814.1| peptidase, putative [Ricinus communis] gi|223533818|gb|EEF35549.1| peptidase, putative [Ricinus communis]
INB07_c25981	AT4G18460	276.574	234.759	141.923	171.347	emb|CBI30641.3| unnamed protein product [Vitis vinifera]
INB07_c5961	AT2G14260	1927.71	1979.58	986.324	568.192	ref|XP_003545761.1| PREDICTED: proline iminopeptidase-like [Glycine max]
INB07_rep_c7810	AT1G30070	11001	11064	5628.3	2072.51	ref|XP_002519682.1| Calcyclin-binding protein, putative [Ricinus communis] gi|223541099|gb|EEF42655.1| Calcyclin-binding protein, putative [Ricinus communis]
INB07_c24673	AT2G42770	24.2905	19.9956	12.4193	13.9137	ref|NP_001152597.1| peroxisomal membrane protein 2 [Zea mays] gi|195657919|gb|ACG48427.1| peroxisomal membrane protein 2 [Zea mays]
INB07_c17924	AT2G39670	678.142	662.881	346.434	516.994	gb|EEE56097.1| hypothetical protein OsJ_04941 [Oryza sativa Japonica Group]
INB07_rep_c13178	AT5G09810	4058.96	4078.23	2067.31	3820.97	emb|CBI37599.3| unnamed protein product [Vitis vinifera]
INB07_c2795	AT5G57930	441.112	610.677	224.625	529.763	ref|XP_002529388.1| APO protein 2, chloroplast precursor, putative [Ricinus communis] gi|223531136|gb|EEF32984.1| APO protein 2, chloroplast precursor, putative [Ricinus communis]
INB07_rep_c11589	AT3G08880	4754.79	5021.53	2418.58	3216.83	ref|XP_002268627.1| PREDICTED: hypothetical protein [Vitis vinifera]
INB07_rep_c9695	AT2G23090	7104.98	6547.95	3604.12	4664.91	emb|CAA10129.1| hypothetical protein [Cicer arietinum]
INB07_c254	AT5G52560	3148.2	3426.29	1586.85	1917.57	ref|XP_002285885.1| PREDICTED: hypothetical protein [Vitis vinifera]
INB07_c17905	AT1G73980	31.9011	26.9062	16.0771	10.0759	dbj|BAJ53161.1| JHL10I11.7 [Jatropha curcas]
INB07_c6208	AT3G01980	4544.91	4576.5	2287.21	864.569	ref|XP_002300121.1| predicted protein [Populus trichocarpa] gi|222847379|gb|EEE84926.1| predicted protein [Populus trichocarpa]
INB07_c27761	AT3G22260	617.08	651.724	310.37	454.781	ref|XP_002322554.1| predicted protein [Populus trichocarpa] gi|222867184|gb|EEF04315.1| predicted protein [Populus trichocarpa]
INB07_c7064	AT3G03070	5932.91	5672.21	2976.9	3107.41	ref|XP_002276949.1| PREDICTED: hypothetical protein [Vitis vinifera] gi|297737324|emb|CBI26525.3| unnamed protein product [Vitis vinifera]
INB07_rep_c23391	AT1G73885	916.171	699.68	459.205	830.606	emb|CBI15443.3| unnamed protein product [Vitis vinifera]
INB07_rep_c16125	AT5G63400	4992.18	3944.09	2501.4	3929.89	ref|NP_001067759.1| Os11g0312400 [Oryza sativa Japonica Group] gi|585338|sp|Q08480.1|KAD2_ORYSJ RecName: Full=Adenylate kinase B; Short=AK B; AltName: Full=ATP-AMP transphosphorylase B gi|391879|dbj|BAA01181.1| adenylate kinase-b [Oryza sativa] gi|62734015|gb|AAX96124.1| adenylate kinase b (ec 2.7.4.3) (atp-amp transphosphorylase) [Oryza sativa Japonica Group] gi|77550163|gb|ABA92960.1| Adenylate…
INB07_rep_c8211	AT4G38520	22.9208	25.3197	11.4518	16.9265	ref|XP_002327730.1| predicted protein [Populus trichocarpa] gi|118486583|gb|ABK95130.1| unknown [Populus trichocarpa] gi|222836815|gb|EEE75208.1| predicted protein [Populus trichocarpa]
INB07_c1618	AT5G11860	772.743	797.312	385.233	545.557	emb|CBI27650.3| unnamed protein product [Vitis vinifera]
INB07_c318	AT2G24200	3885.28	4199.65	1935.95	1814.62	ref|XP_002454700.1| hypothetical protein SORBIDRAFT_04g035840 [Sorghum bicolor] gi|241934531|gb|EES07676.1| hypothetical protein SORBIDRAFT_04g035840 [Sorghum bicolor]
INB07_rep_c14900	AT3G56490	22294	20911.4	11096	11346.6	ref|NP_001238556.1| uncharacterized protein LOC100527347 [Glycine max] gi|255632137|gb|ACU16421.1| unknown [Glycine max]
INB07_c6098	AT4G29100	948.618	799.872	471.403	950.506	ref|XP_002284145.1| PREDICTED: hypothetical protein [Vitis vinifera] gi|297738793|emb|CBI28038.3| unnamed protein product [Vitis vinifera]
INB07_c6892	AT2G34050	636.278	534.261	316.101	368.978	ref|XP_002272818.1| PREDICTED: hypothetical protein [Vitis vinifera] gi|297740461|emb|CBI30643.3| unnamed protein product [Vitis vinifera]
INB07_rep_c7737	AT5G04590	5785.71	7413.36	2867.67	1214.55	ref|XP_002285398.1| PREDICTED: hypothetical protein [Vitis vinifera] gi|297746302|emb|CBI16358.3| unnamed protein product [Vitis vinifera]
INB07_c1791	AT1G08720	1814.62	2364.8	898.335	1967.22	dbj|BAD02482.1| enhanced disease resistance 1 [Delphinium 'MagicFountains dark blue']
INB07_c5124	AT3G56950	311.689	310.51	154.3	267.396	ref|XP_002523679.1| aquaporin sip2.1, putative [Ricinus communis] gi|223537079|gb|EEF38714.1| aquaporin sip2.1, putative [Ricinus communis]
INB07_c20731	AT1G69200	53.11	45.346	26.2088	43.7196	emb|CBI27307.3| unnamed protein product [Vitis vinifera]
INB07_c19106	AT2G22870	386.051	343.98	190.165	330.709	ref|XP_002525297.1| GTP-binding protein engB, putative [Ricinus communis] gi|223535455|gb|EEF37125.1| GTP-binding protein engB, putative [Ricinus communis]
INB07_c4966	AT1G53440	1349.27	1442.26	664.331	736.271	ref|XP_002283453.1| PREDICTED: hypothetical protein [Vitis vinifera]
INB07_c5887	AT2G20585	32.584	28.7232	16.0196	6.16222	ref|XP_003569837.1| PREDICTED: uncharacterized protein LOC100843663 [Brachypodium distachyon]
INB07_c4939	AT3G11270	2880.5	3353.21	1413.1	1136.26	ref|XP_002278975.1| PREDICTED: hypothetical protein [Vitis vinifera] gi|297740235|emb|CBI30417.3| unnamed protein product [Vitis vinifera]
INB07_c11497	AT2G39725	3397.8	3158.51	1658.33	1577.3	ref|XP_002275167.1| PREDICTED: hypothetical protein [Vitis vinifera]
INB07_c2057	AT1G04950	159.345	158.738	77.7056	132.268	ref|NP_001043168.1| Os01g0510800 [Oryza sativa Japonica Group] gi|20804496|dbj|BAB92191.1| putative TAF6 [Oryza sativa Japonica Group] gi|113532699|dbj|BAF05082.1| Os01g0510800 [Oryza sativa Japonica Group] gi|215768003|dbj|BAH00232.1| unnamed protein product [Oryza sativa Japonica Group] gi|222618539|gb|EEE54671.1| hypothetical protein OsJ_01969 [Oryza sativa Japonica Group]
INB07_c6587	AT5G08391	7990.84	8373.74	3896.71	8221.03	ref|XP_002328877.1| predicted protein [Populus trichocarpa] gi|222839307|gb|EEE77644.1| predicted protein [Populus trichocarpa]
INB07_c18788	AT4G27270	35.8629	49.197	17.4826	23.9692	ref|XP_002534445.1| Minor allergen Alt a, putative [Ricinus communis] gi|223525276|gb|EEF27937.1| Minor allergen Alt a, putative [Ricinus communis]
INB07_c789	AT2G02240	1626.34	1344.32	791.938	1376.6	ref|XP_002513763.1| conserved hypothetical protein [Ricinus communis] gi|223546849|gb|EEF48346.1| conserved hypothetical protein [Ricinus communis]
INB07_c4256	AT3G52590	56.3271	61.4262	27.4234	36.1705	ref|XP_003531490.1| PREDICTED: ubiquitin-NEDD8-like protein RUB2-like [Glycine max] gi|356556999|ref|XP_003546806.1| PREDICTED: ubiquitin-NEDD8-like protein RUB2-like [Glycine max] gi|255627501|gb|ACU14095.1| unknown [Glycine max]
INB07_c3514	AT3G22845	6826.51	6377.41	3322.76	3952.57	ref|XP_002283487.1| PREDICTED: hypothetical protein [Vitis vinifera] gi|297737114|emb|CBI26315.3| unnamed protein product [Vitis vinifera]
INB07_rep_c12342	AT1G20260	3901.75	4054.13	1896.96	2805.31	dbj|BAF38479.1| vacuolar H+-ATPase subunit B [Zostera marina]
INB07_c1027	AT4G28450	707.681	899.153	343.568	836.585	ref|XP_002276985.1| PREDICTED: hypothetical protein [Vitis vinifera] gi|302143337|emb|CBI21898.3| unnamed protein product [Vitis vinifera]
INB07_c3943	AT3G56010	1612.68	1459.92	782.05	976.289	ref|XP_002528313.1| conserved hypothetical protein [Ricinus communis] gi|223532268|gb|EEF34071.1| conserved hypothetical protein [Ricinus communis]
INB07_rep_c20831	AT3G56240	1815.77	1513.2	880.202	465.595	ref|XP_002264332.1| PREDICTED: hypothetical protein [Vitis vinifera] gi|296090431|emb|CBI40250.3| unnamed protein product [Vitis vinifera]
INB07_rep_c8752	AT5G39790	4916.55	7096.56	2379.77	5211.09	ref|NP_001132796.1| uncharacterized protein LOC100194285 [Zea mays] gi|194695416|gb|ACF81792.1| unknown [Zea mays]
INB07_c7360	AT1G04290	10941.9	10904.7	5295.26	5705.49	ref|XP_002306007.1| predicted protein [Populus trichocarpa] gi|118484695|gb|ABK94218.1| unknown [Populus trichocarpa] gi|222848971|gb|EEE86518.1| predicted protein [Populus trichocarpa]
INB07_rep_c9566	AT3G16150	206.362	206.771	99.8243	137.116	ref|XP_003550318.1| PREDICTED: probable isoaspartyl peptidase/L-asparaginase 2-like [Glycine max]
INB07_c32615	AT1G55205	1660.79	1525.39	802.449	943.051	emb|CBI20880.3| unnamed protein product [Vitis vinifera]
INB07_c1016	AT5G10330	369.759	446.095	177.483	33.6285	gb|EEC73869.1| hypothetical protein OsI_08645 [Oryza sativa Indica Group]
INB07_c5618	AT5G19930	58.7543	83.3434	28.0934	59.5626	ref|XP_002873974.1| integral membrane family protein [Arabidopsis lyrata subsp. lyrata] gi|297319811|gb|EFH50233.1| integral membrane family protein [Arabidopsis lyrata subsp. lyrata]
INB07_c20716	AT2G26470	33.4922	27.1665	16.0036	18.0655	ref|XP_003622783.1| hypothetical protein MTR_7g052250 [Medicago truncatula] gi|355497798|gb|AES79001.1| hypothetical protein MTR_7g052250 [Medicago truncatula]
INB07_c5347	AT5G44070	392.193	738.221	186.983	666.632	ref|XP_002529835.1| conserved hypothetical protein [Ricinus communis] gi|223530663|gb|EEF32536.1| conserved hypothetical protein [Ricinus communis]
INB07_rep_c12734	AT1G08110	41.6486	47.2978	19.8259	10.9348	dbj|BAK23262.1| glyoxalase I [Allium cepa]
INB07_c5985	AT5G49890	44.1077	33.9303	20.9669	36.7294	dbj|BAB97268.1| chloride channel [Oryza sativa Japonica Group]
INB07_rep_c14632	AT1G72190	852.208	671.826	405.006	623.089	gb|ABK96037.1| unknown [Populus trichocarpa]
INB07_c29898	AT2G26660	379.734	400.246	180.454	231.532	ref|NP_001058013.1| Os06g0603600 [Oryza sativa Japonica Group] gi|75119476|sp|Q69XJ0.1|SPX1_ORYSJ RecName: Full=SPX domain-containing protein 1; AltName: Full=Protein SPX DOMAIN GENE 1; Short=OsSPX1 gi|51090894|dbj|BAD35467.1| putative ids-4 protein [Oryza sativa Japonica Group] gi|113596053|dbj|BAF19927.1| Os06g0603600 [Oryza sativa Japonica Group] gi|125597790|gb|EAZ37570.1| hypothetical protei…
INB07_c12175	AT1G76200	33396.7	40313.5	15822.9	15310.5	ref|XP_002285922.1| PREDICTED: hypothetical protein [Vitis vinifera]
INB07_c4908	AT3G55070	2799.47	2761.35	1323.59	650.153	ref|XP_002281688.1| PREDICTED: hypothetical protein [Vitis vinifera] gi|297736449|emb|CBI25320.3| unnamed protein product [Vitis vinifera]
INB07_c4399	AT1G67420	2114.65	2419.57	997.65	548.366	ref|XP_002279240.1| PREDICTED: hypothetical protein [Vitis vinifera] gi|297738431|emb|CBI27632.3| unnamed protein product [Vitis vinifera]
INB07_c1149	AT5G09770	15.4593	32.2082	7.26336	12.0554	ref|XP_002873421.1| ribosomal protein L17 family protein [Arabidopsis lyrata subsp. lyrata] gi|297319258|gb|EFH49680.1| ribosomal protein L17 family protein [Arabidopsis lyrata subsp. lyrata]
INB07_rep_c12640	AT5G55990	1293.41	1178.38	607.592	797.312	ref|NP_001239046.1| calcineurin B-like 2 [Solanum lycopersicum] gi|353523404|dbj|BAL04562.1| calcineurin B-like molecule [Solanum lycopersicum]
INB07_c1554	AT5G67590	15251.2	19685.5	7142.41	8368.62	ref|XP_002265704.1| PREDICTED: hypothetical protein [Vitis vinifera] gi|147858131|emb|CAN83933.1| hypothetical protein VITISV_035766 [Vitis vinifera]
INB07_c4759	AT4G05440	35.2006	31.2204	16.484	18.4662	ref|XP_002310498.1| predicted protein [Populus trichocarpa] gi|222853401|gb|EEE90948.1| predicted protein [Populus trichocarpa]
INB07_rep_c17478	AT3G52300	16149.5	21402.2	7507.81	8718.28	gb|ACF06476.1| mitochondrial F0 ATP synthase D chain [Elaeis guineensis]
INB07_c3204	AT3G13030	366.153	297.345	170.003	236.458	ref|XP_002269161.1| PREDICTED: hypothetical protein [Vitis vinifera]
INB07_c2840	AT1G21370	1682.08	1283.61	779.526	1562.83	gb|EGB07275.1| hypothetical protein AURANDRAFT_13322 [Aureococcus anophagefferens]
INB07_rep_c13667	AT4G20110	3272.55	3523.26	1515.44	1896.96	emb|CBI18031.3| unnamed protein product [Vitis vinifera]
INB07_rep_c12222	AT1G32900	6586.12	8312.16	3031.18	5747.11	gb|ACM78591.1| granule-bound starch synthase [Nelumbo nucifera]
INB07_c604	AT4G09570	7934.83	9350.1	3640.54	6365.62	gb|AAR28766.1| calcium-dependent protein kinase [Vitis labrusca x Vitis vinifera] gi|147799573|emb|CAN70726.1| hypothetical protein VITISV_011381 [Vitis vinifera]
INB07_c2777	AT2G43235	22.3928	82.5619	10.263	68.9596	emb|CBI39183.3| unnamed protein product [Vitis vinifera]
INB07_c5137	AT4G25910	176.382	142.272	80.7796	83.7248	ref|XP_002268218.1| PREDICTED: hypothetical protein [Vitis vinifera] gi|297735420|emb|CBI17860.3| unnamed protein product [Vitis vinifera]
INB07_c4710	AT3G12650	2265.17	2527.5	1035.88	775.523	ref|XP_003627690.1| hypothetical protein MTR_8g036520 [Medicago truncatula] gi|357514875|ref|XP_003627726.1| hypothetical protein MTR_8g037020 [Medicago truncatula] gi|355521712|gb|AET02166.1| hypothetical protein MTR_8g036520 [Medicago truncatula] gi|355521748|gb|AET02202.1| hypothetical protein MTR_8g037020 [Medicago truncatula]
INB07_c19011	AT5G01030	158.137	235.825	72.2758	128.747	ref|XP_002465500.1| hypothetical protein SORBIDRAFT_01g039960 [Sorghum bicolor] gi|241919354|gb|EER92498.1| hypothetical protein SORBIDRAFT_01g039960 [Sorghum bicolor]
INB07_c7147	AT3G15351	347.001	464.579	158.52	200.122	ref|XP_002277222.1| PREDICTED: hypothetical protein [Vitis vinifera]
INB07_c2789	AT5G08530	2527.5	3467.77	1154.28	2051.11	ref|XP_002315622.1| predicted protein [Populus trichocarpa] gi|222864662|gb|EEF01793.1| predicted protein [Populus trichocarpa]
INB07_rep_c9680	AT5G58260	1645.25	1589.31	750.042	1363.64	emb|CBI15789.3| unnamed protein product [Vitis vinifera]
INB07_rep_c8464	AT4G39170	1786.36	2009.76	813.987	1009.04	gb|ABF70041.1| phosphatidylinositol transfer protein, putative [Musa acuminata]
INB07_rep_c14133	AT1G65930	286.437	295.284	130.362	209.596	ref|XP_002528517.1| NADP-specific isocitrate dehydrogenase, putative [Ricinus communis] gi|223532077|gb|EEF33886.1| NADP-specific isocitrate dehydrogenase, putative [Ricinus communis]
INB07_c19444	AT3G49500	29.3154	24.3825	13.3118	9.87077	ref|XP_002515520.1| RNA-dependent RNA polymerase, putative [Ricinus communis] gi|223545464|gb|EEF46969.1| RNA-dependent RNA polymerase, putative [Ricinus communis]
INB07_c25383	AT1G53030	3152.7	2891.09	1431.45	1065.69	ref|NP_001048378.1| Os02g0794600 [Oryza sativa Japonica Group] gi|47497218|dbj|BAD19263.1| putative copper chaperone COX17-1 [Oryza sativa Japonica Group] gi|47497602|dbj|BAD19672.1| putative copper chaperone COX17-1 [Oryza sativa Japonica Group] gi|113537909|dbj|BAF10292.1| Os02g0794600 [Oryza sativa Japonica Group] gi|218191738|gb|EEC74165.1| hypothetical protein OsI_09266 [Oryza sativa Indica …
INB07_c1969	AT5G48545	1813.3	1915.78	822.585	848.556	ref|XP_002271191.1| PREDICTED: hypothetical protein [Vitis vinifera]
INB07_rep_c13843	AT1G03900	387.854	518.527	175.747	536.978	ref|XP_002276998.1| PREDICTED: hypothetical protein [Vitis vinifera] gi|147765951|emb|CAN67814.1| hypothetical protein VITISV_002501 [Vitis vinifera] gi|297744166|emb|CBI37136.3| unnamed protein product [Vitis vinifera]
INB07_rep_c12410	AT1G43190	263.886	221.488	119.534	6.86565	ref|XP_002277938.1| PREDICTED: hypothetical protein [Vitis vinifera]
INB07_c33126	AT5G67140	670.019	1105.89	303.022	797.655	ref|XP_002282881.1| PREDICTED: hypothetical protein [Vitis vinifera] gi|296082395|emb|CBI21400.3| unnamed protein product [Vitis vinifera]
INB07_rep_c11699	AT5G47960	1569.06	1371.89	709.512	843.496	ref|XP_002264293.1| PREDICTED: hypothetical protein [Vitis vinifera] gi|297736218|emb|CBI24856.3| unnamed protein product [Vitis vinifera]
INB07_rep_c8959	AT5G58700	2009.76	2758.35	906.268	1940.6	gb|AAW81960.1| phosphatidylinositol-specific phospholipase C 2 [Lilium davidii]
INB07_rep_c10569	AT3G17880	2067.31	2526.05	931.229	1745.65	ref|XP_002282720.1| PREDICTED: similar to Hsp70 interacting protein/thioredoxin chimera [Vitis vinifera]
INB07_rep_c14442	AT5G15090	955.503	770.446	430.323	310.579	ref|XP_002312708.1| porin/voltage-dependent anion-selective channel protein [Populus trichocarpa] gi|118484777|gb|ABK94257.1| unknown [Populus trichocarpa] gi|222852528|gb|EEE90075.1| porin/voltage-dependent anion-selective channel protein [Populus trichocarpa]
INB07_rep_c12447	AT1G64970	4026.46	3907.28	1810.69	1087.41	gb|ABS76142.1| gamma-tocopherol methyltransferase [Elaeis oleifera]
INB07_c4322	AT1G09760	53.7847	47.992	24.1845	45.3197	ref|XP_002303732.1| predicted protein [Populus trichocarpa] gi|222841164|gb|EEE78711.1| predicted protein [Populus trichocarpa]
INB07_rep_c11328	AT1G04410	43009.3	43009.3	19293.2	26000.3	ref|XP_002332745.1| predicted protein [Populus trichocarpa] gi|222833073|gb|EEE71550.1| predicted protein [Populus trichocarpa]
INB07_c4930	AT2G41530	4157.01	6420.35	1859.37	3850.98	ref|XP_002284489.1| PREDICTED: hypothetical protein isoform 1 [Vitis vinifera] gi|297739618|emb|CBI29800.3| unnamed protein product [Vitis vinifera]
INB07_c3443	AT3G26810	591.439	434.063	264.329	536.344	ref|XP_002274892.1| PREDICTED: hypothetical protein [Vitis vinifera]
INB07_c1411	AT3G50000	4130.61	4482.58	1844.86	1866.96	ref|XP_003550019.1| PREDICTED: casein kinase II subunit alpha-1-like [Glycine max]
INB07_rep_c17473	AT1G08830	12336.1	14988.6	5496.17	4501.25	gb|AAL85888.1|AF479059_1 copper/zinc superoxide dismutase [Sandersonia aurantiaca]
INB07_c29069	AT5G04920	532.487	739.254	237.119	364.365	emb|CBI29091.3| unnamed protein product [Vitis vinifera]
INB07_c25416	AT5G11450	156.414	177.483	69.4638	19.6699	dbj|BAD61295.1| unknown protein [Oryza sativa Japonica Group] gi|215766621|dbj|BAG98683.1| unnamed protein product [Oryza sativa Japonica Group] gi|222618862|gb|EEE54994.1| hypothetical protein OsJ_02623 [Oryza sativa Japonica Group]
INB07_c3224	AT1G04400	472.549	562.126	209.805	269.835	ref|XP_002285169.1| PREDICTED: hypothetical protein [Vitis vinifera]
INB07_c10545	AT3G03210	1914.67	1603.14	845.3	1113.92	ref|XP_002526587.1| conserved hypothetical protein [Ricinus communis] gi|223534081|gb|EEF35799.1| conserved hypothetical protein [Ricinus communis]
INB07_rep_c8239	AT1G12640	808.383	688.979	356.662	459.744	emb|CBI34747.3| unnamed protein product [Vitis vinifera]
INB07_c8609	AT3G18820	3729.29	3839.97	1643.12	2001.41	emb|CBI32577.3| unnamed protein product [Vitis vinifera]
INB07_c7507	AT3G11600	185.385	176.382	81.6193	25.7661	ref|XP_002530166.1| conserved hypothetical protein [Ricinus communis] gi|223530327|gb|EEF32221.1| conserved hypothetical protein [Ricinus communis]
INB07_c3631	AT3G55740	2839.28	2271.46	1238.79	1954.98	ref|NP_001058673.2| Os07g0100800 [Oryza sativa Japonica Group] gi|255677436|dbj|BAF20587.2| Os07g0100800 [Oryza sativa Japonica Group]
INB07_c21550	AT5G66930	148.846	200.048	64.8353	197.282	ref|XP_003550087.1| PREDICTED: autophagy-related protein 101-like [Glycine max]
INB07_c3351	AT2G39705	8173.68	6943.88	3558.68	4677.44	ref|XP_003616435.1| hypothetical protein MTR_5g080260 [Medicago truncatula] gi|355517770|gb|AES99393.1| hypothetical protein MTR_5g080260 [Medicago truncatula]
INB07_c2432	AT1G24190	2108.78	1957.68	916.634	2209.73	ref|XP_002520196.1| conserved hypothetical protein [Ricinus communis] gi|223540688|gb|EEF42251.1| conserved hypothetical protein [Ricinus communis]
INB07_rep_c8149	AT5G22300	79.2114	70.9925	34.4098	34.4554	ref|XP_002272837.1| PREDICTED: similar to Bifunctional nitrilase/nitrile hydratase NIT4B [Vitis vinifera]
INB07_c3232	AT3G11810	43.9585	32.4756	19.0545	39.0101	ref|XP_003607769.1| hypothetical protein MTR_4g082550 [Medicago truncatula] gi|355508824|gb|AES89966.1| hypothetical protein MTR_4g082550 [Medicago truncatula]
INB07_c32815	AT3G10570	145.105	120.15	62.7033	28.3894	ref|XP_002446399.1| hypothetical protein SORBIDRAFT_06g015320 [Sorghum bicolor] gi|241937582|gb|EES10727.1| hypothetical protein SORBIDRAFT_06g015320 [Sorghum bicolor]
INB07_rep_c20247	AT5G09650	427.342	514.02	184.226	359.439	ref|XP_002270727.1| PREDICTED: hypothetical protein [Vitis vinifera]
INB07_c794	AT3G48480	517.364	558.567	222.326	242.76	emb|CBI14865.3| unnamed protein product [Vitis vinifera]
INB07_c3589	AT5G47840	175.187	170.003	75.0752	87.271	ref|NP_001060810.1| Os08g0109300 [Oryza sativa Japonica Group] gi|42408375|dbj|BAD09526.1| putative adenylate kinase, chloroplast (ATP-AMP transphosphorylase) [Oryza sativa Japonica Group] gi|113622779|dbj|BAF22724.1| Os08g0109300 [Oryza sativa Japonica Group] gi|125559894|gb|EAZ05342.1| hypothetical protein OsI_27547 [Oryza sativa Indica Group] gi|215692712|dbj|BAG88132.1| unnamed protein produc…
INB07_c6173	AT5G65720	162.477	154.64	69.5457	124.18	ref|XP_002274517.1| PREDICTED: hypothetical protein [Vitis vinifera]
INB07_c7194	AT5G18520	1102.36	1136.26	471.009	1126.39	ref|XP_002274179.1| PREDICTED: hypothetical protein [Vitis vinifera]
INB07_rep_c12270	AT1G24260	35161.2	35048.4	15015.2	12001.9	gb|ADC79706.1| SEPALLATA3-like protein [Euptelea pleiosperma]
INB07_c1183	AT4G36810	36.2244	33.3248	15.45	21.5332	dbj|BAJ94484.1| predicted protein [Hordeum vulgare subsp. vulgare]
INB07_c18982	AT5G05200	1484.83	1298.11	631.639	1037.03	ref|XP_002275465.1| PREDICTED: hypothetical protein [Vitis vinifera] gi|297736469|emb|CBI25340.3| unnamed protein product [Vitis vinifera]
INB07_rep_c12722	AT5G40760	26710.5	30746.1	11361.9	10594.9	ref|XP_002323796.1| predicted protein [Populus trichocarpa] gi|222866798|gb|EEF03929.1| predicted protein [Populus trichocarpa]
INB07_c1528	AT1G49970	4308.35	5628.3	1832.5	2413.74	ref|XP_002264383.1| PREDICTED: hypothetical protein [Vitis vinifera] gi|296083061|emb|CBI22465.3| unnamed protein product [Vitis vinifera]
INB07_c702	AT3G17300	335.557	338.281	142.595	134.877	ref|XP_002263820.1| PREDICTED: hypothetical protein [Vitis vinifera] gi|297736776|emb|CBI25977.3| unnamed protein product [Vitis vinifera]
INB07_c4603	AT4G12130	455.116	432.163	193.179	342.77	ref|XP_002509611.1| aminomethyltransferase, putative [Ricinus communis] gi|223549510|gb|EEF50998.1| aminomethyltransferase, putative [Ricinus communis]
INB07_c6356	AT5G59400	777.518	778.996	328.79	481.999	ref|XP_003539670.1| PREDICTED: uncharacterized protein LOC100810752 [Glycine max]
INB07_rep_c12874	AT3G10260	31.0005	32.4198	13.0966	24.1666	ref|XP_002521590.1| conserved hypothetical protein [Ricinus communis] gi|223539268|gb|EEF40861.1| conserved hypothetical protein [Ricinus communis]
INB07_c1701	AT4G33640	112.85	121.997	47.5591	77.042	ref|XP_003608396.1| hypothetical protein MTR_4g093660 [Medicago truncatula] gi|355509451|gb|AES90593.1| hypothetical protein MTR_4g093660 [Medicago truncatula]
INB07_c21183	AT5G24860	28.704	223.766	12.0804	156.414	ref|XP_002273066.1| PREDICTED: hypothetical protein [Vitis vinifera] gi|297736868|emb|CBI26069.3| unnamed protein product [Vitis vinifera]
INB07_rep_c7987	AT1G11260	42.5177	48.2839	17.8822	24.5982	ref|NP_001059981.1| Os07g0559700 [Oryza sativa Japonica Group] gi|34394019|dbj|BAC84043.1| putative monosaccharide transporter 3 [Oryza sativa Japonica Group] gi|113611517|dbj|BAF21895.1| Os07g0559700 [Oryza sativa Japonica Group] gi|125558792|gb|EAZ04328.1| hypothetical protein OsI_26468 [Oryza sativa Indica Group] gi|125600708|gb|EAZ40284.1| hypothetical protein OsJ_24726 [Oryza sativa Japonica…
INB07_c29593	AT5G02940	28.0934	24.6133	11.7915	28.7362	ref|XP_002315738.1| predicted protein [Populus trichocarpa] gi|222864778|gb|EEF01909.1| predicted protein [Populus trichocarpa]
INB07_c5731	AT4G30780	105.334	115.734	44.1878	87.3003	ref|XP_002528397.1| conserved hypothetical protein [Ricinus communis] gi|223532185|gb|EEF33990.1| conserved hypothetical protein [Ricinus communis]
INB07_c34426	AT5G48330	319.941	245.294	134.184	254.02	gb|EAZ22098.1| hypothetical protein OsJ_05757 [Oryza sativa Japonica Group]
INB07_rep_c14958	AT1G74920	2262.89	2298.03	943.997	997.65	ref|XP_002283690.1| PREDICTED: hypothetical protein [Vitis vinifera] gi|297733846|emb|CBI15093.3| unnamed protein product [Vitis vinifera]
INB07_rep_c8485	AT4G02620	1667.63	1321.41	693.651	597.414	ref|XP_002268061.1| PREDICTED: hypothetical protein [Vitis vinifera] gi|147766833|emb|CAN63147.1| hypothetical protein VITISV_029487 [Vitis vinifera] gi|296089563|emb|CBI39382.3| unnamed protein product [Vitis vinifera]
INB07_c7382	AT5G53460	41.3408	37.5433	17.1311	10.0598	ref|XP_002513554.1| glutamate synthase, putative [Ricinus communis] gi|223547462|gb|EEF48957.1| glutamate synthase, putative [Ricinus communis]
INB07_c14822	AT3G07510	252.496	186.89	104.012	176.275	ref|XP_003622715.1| hypothetical protein MTR_7g051210 [Medicago truncatula] gi|355497730|gb|AES78933.1| hypothetical protein MTR_7g051210 [Medicago truncatula]
INB07_rep_c7840	AT1G06550	3627.88	2970.86	1494.19	955.036	ref|NP_001044263.1| Os01g0752200 [Oryza sativa Japonica Group] gi|57899161|dbj|BAD87104.1| putative enoyl-CoA-hydratase [Oryza sativa Japonica Group] gi|57899600|dbj|BAD87179.1| putative enoyl-CoA-hydratase [Oryza sativa Japonica Group] gi|113533794|dbj|BAF06177.1| Os01g0752200 [Oryza sativa Japonica Group] gi|215697512|dbj|BAG91506.1| unnamed protein product [Oryza sativa Japonica Group]
INB07_rep_c7709	AT5G08100	12683.8	15822.9	5220.57	6826.51	ref|XP_002266571.1| PREDICTED: hypothetical protein [Vitis vinifera] gi|297734101|emb|CBI15348.3| unnamed protein product [Vitis vinifera]
INB07_rep_c13038	AT3G03990	52.865	67.5462	21.6678	38.2864	ref|XP_002510101.1| sigma factor sigb regulation protein rsbq, putative [Ricinus communis] gi|223550802|gb|EEF52288.1| sigma factor sigb regulation protein rsbq, putative [Ricinus communis]
INB07_c1770	AT5G19950	42.9375	38.8254	17.5983	30.0442	ref|XP_002281629.1| PREDICTED: hypothetical protein [Vitis vinifera]
INB07_rep_c12229	AT5G15090	10577.3	10641.9	4321.92	4165.28	ref|XP_002312708.1| porin/voltage-dependent anion-selective channel protein [Populus trichocarpa] gi|118484777|gb|ABK94257.1| unknown [Populus trichocarpa] gi|222852528|gb|EEE90075.1| porin/voltage-dependent anion-selective channel protein [Populus trichocarpa]
INB07_rep_c14727	AT1G01470	48.5464	39.3006	19.8053	29.8138	gb|ACU16432.1| unknown [Glycine max]
INB07_rep_c16877	AT3G06580	6131.76	8079.53	2495.33	3090.32	gb|AAF15552.1| galactokinase GAL1 [Arabidopsis thaliana]
INB07_c6166	AT1G55090	1342.96	1431.45	546.156	1265.15	dbj|BAJ90471.1| predicted protein [Hordeum vulgare subsp. vulgare]
INB07_c5964	AT5G14530	478.327	575.63	194.208	378.576	emb|CBI34875.3| unnamed protein product [Vitis vinifera]
INB07_rep_c7552	AT5G55190	10187.1	10106.8	4124.62	10696.3	gb|AAM12880.1|AF495716_1 GTP-binding protein [Helianthus annuus]
INB07_rep_c10490	AT3G50000	23.9433	25.278	9.68995	6.96654	ref|XP_003550019.1| PREDICTED: casein kinase II subunit alpha-1-like [Glycine max]
INB07_c1628	AT4G03020	17.8389	17.1409	7.21706	11.7187	ref|XP_002271734.1| PREDICTED: hypothetical protein [Vitis vinifera]
INB07_c3590	AT4G18900	3156.61	4014.96	1274.71	4211.23	ref|XP_002275719.1| PREDICTED: hypothetical protein [Vitis vinifera]
INB07_rep_c19559	AT1G05810	9872.46	12660.6	3977.51	2291.67	emb|CAN66526.1| hypothetical protein VITISV_043978 [Vitis vinifera]
INB07_c7217	AT5G65240	1460.13	1916.99	585.498	5.22518	ref|XP_002268913.1| PREDICTED: hypothetical protein, partial [Vitis vinifera]
INB07_rep_c10276	AT3G47850	969.866	1060.81	388.703	656.111	ref|XP_002266231.1| PREDICTED: hypothetical protein [Vitis vinifera]
INB07_c2148	AT5G49810	760.141	681.191	304.044	261.917	emb|CBI29626.3| unnamed protein product [Vitis vinifera]
INB07_rep_c9845	AT1G18490	375.48	354.738	149.906	206.693	emb|CBI15382.3| unnamed protein product [Vitis vinifera]
INB07_c6629	AT4G33670	3921.76	4537.24	1562.83	3718.54	gb|ABB17078.1| L-galactose dehydrogenase [Nicotiana langsdorffii x Nicotiana sanderae]
INB07_rep_c13645	AT5G47710	49.2537	58.9964	19.5796	57.7033	ref|XP_002533397.1| ARF GTPase activator, putative [Ricinus communis] gi|223526756|gb|EEF28983.1| ARF GTPase activator, putative [Ricinus communis]
INB07_c29826	AT3G59280	101.119	104.853	40.1804	58.3856	gb|EEC67178.1| hypothetical protein OsI_34046 [Oryza sativa Indica Group] gi|222613015|gb|EEE51147.1| hypothetical protein OsJ_31908 [Oryza sativa Japonica Group]
INB07_c6719	AT5G15930	1297.21	1112.43	514.757	834.794	emb|CBI16889.3| unnamed protein product [Vitis vinifera]
INB07_c33310	AT1G24330	108.483	109.755	42.9701	67.3775	emb|CBI27590.3| unnamed protein product [Vitis vinifera]
INB07_c2176	AT2G36250	4907.65	5012.61	1941.27	2308.6	ref|XP_002528741.1| Cell division protein ftsZ, putative [Ricinus communis] gi|223531835|gb|EEF33653.1| Cell division protein ftsZ, putative [Ricinus communis]
INB07_c1809	AT2G28900	14537.8	14325.7	5748.7	7189.55	ref|XP_002532855.1| conserved hypothetical protein [Ricinus communis] gi|223527392|gb|EEF29533.1| conserved hypothetical protein [Ricinus communis]
INB07_rep_c8412	AT3G02900	4765.63	4174.36	1884.43	3392.76	gb|AEO35228.1| hypothetical protein [Amblyomma maculatum]
INB07_rep_c16785	AT2G20390	1311.81	1120.07	516.659	387.266	ref|XP_002272086.1| PREDICTED: hypothetical protein isoform 1 [Vitis vinifera] gi|297744223|emb|CBI37193.3| unnamed protein product [Vitis vinifera]
INB07_c20559	AT2G41760	686.596	1014.34	269.532	20.7045	dbj|BAK01333.1| predicted protein [Hordeum vulgare subsp. vulgare]
INB07_c19014	AT1G06510	216.69	347.956	84.8496	106.006	ref|XP_002534066.1| conserved hypothetical protein [Ricinus communis] gi|223525893|gb|EEF28310.1| conserved hypothetical protein [Ricinus communis]
INB07_rep_c7571	AT4G14716	355.692	471.403	138.168	179.54	gb|AEO35315.1| hypothetical protein [Amblyomma maculatum]
INB07_c34407	AT2G13690	292.334	309.069	113.296	176.324	gb|AER41644.1| H-BTB6+-+Bric-a-Brac+Tramtrack+Broad+Complex [Oryza punctata]
INB07_rep_c14555	AT1G04410	10303.4	14556.3	3989.16	5628.3	ref|NP_001236661.1| cytosolic malate dehydrogenase [Glycine max] gi|42521311|gb|AAS18241.1| cytosolic malate dehydrogenase [Glycine max]
INB07_c4003	AT3G04020	49.4805	45.5698	19.1572	11.0147	emb|CBI31670.3| unnamed protein product [Vitis vinifera]
INB07_rep_c8869	AT1G52740	1316.88	1204.04	506.529	566.022	ref|XP_002284738.1| PREDICTED: hypothetical protein [Vitis vinifera] gi|296081964|emb|CBI20969.3| unnamed protein product [Vitis vinifera]
INB07_c1028	AT4G13360	5002.56	5957.64	1920.64	3598.85	ref|XP_003530649.1| PREDICTED: 3-hydroxyisobutyryl-CoA hydrolase-like protein 3, mitochondrial-like [Glycine max]
INB07_c1400	AT1G08220	1122.56	1137.94	430.909	311.937	ref|XP_003542941.1| PREDICTED: uncharacterized protein LOC100793428 [Glycine max]
INB07_rep_c20516	AT4G10955	99.1677	203.541	38.0597	90.9027	ref|XP_003516721.1| PREDICTED: GDSL esterase/lipase At4g10955-like [Glycine max]
INB07_c18487	AT1G69720	679.491	539.722	260.718	182.804	gb|ADK12637.1| chromoplast heme oxygenase 1 [Medicago sativa]
INB07_c34349	AT1G79200	1036.2	888.15	395.199	384.63	ref|NP_001148365.1| splicing factor, arginine/serine-rich 12 [Zea mays] gi|195618570|gb|ACG31115.1| splicing factor, arginine/serine-rich 12 [Zea mays]
INB07_c28695	AT3G22942	58.9636	52.6043	22.4793	30.8724	ref|XP_002283821.1| PREDICTED: hypothetical protein [Vitis vinifera] gi|297737134|emb|CBI26335.3| unnamed protein product [Vitis vinifera]
INB07_rep_c16384	AT4G28480	37.4832	36.6452	14.2893	36.8642	ref|XP_003539946.1| PREDICTED: dnaJ homolog subfamily B member 4-like [Glycine max] gi|255635480|gb|ACU18092.1| unknown [Glycine max]
INB07_rep_c13814	AT3G09810	2651.7	2424.36	1009.68	1341.35	ref|XP_002326187.1| predicted protein [Populus trichocarpa] gi|222833380|gb|EEE71857.1| predicted protein [Populus trichocarpa]
INB07_rep_c14582	AT2G26230	8537.54	12417.5	3245.77	1307.44	ref|XP_003564681.1| PREDICTED: uricase-like [Brachypodium distachyon]
INB07_c2909	AT4G37040	697.401	719.609	263.745	441.768	ref|XP_002306464.1| predicted protein [Populus trichocarpa] gi|222855913|gb|EEE93460.1| predicted protein [Populus trichocarpa]
INB07_c24444	AT4G17770	45.8148	41.4547	17.263	31.8827	ref|XP_002522255.1| trehalose-6-phosphate synthase, putative [Ricinus communis] gi|223538508|gb|EEF40113.1| trehalose-6-phosphate synthase, putative [Ricinus communis]
INB07_rep_c12215	AT3G55410	2204.53	3619.18	830.606	614.224	ref|XP_002312072.1| predicted protein [Populus trichocarpa] gi|222851892|gb|EEE89439.1| predicted protein [Populus trichocarpa]
INB07_c1808	AT5G08050	2743.25	2236.61	1032.27	2398.39	ref|NP_001067105.1| Os12g0575000 [Oryza sativa Japonica Group] gi|77556201|gb|ABA98997.1| expressed protein [Oryza sativa Japonica Group] gi|113649612|dbj|BAF30124.1| Os12g0575000 [Oryza sativa Japonica Group] gi|215740879|dbj|BAG97035.1| unnamed protein product [Oryza sativa Japonica Group] gi|215765493|dbj|BAG87190.1| unnamed protein product [Oryza sativa Japonica Group]
INB07_c1976	AT4G35040	133.431	118.796	50.1841	82.6779	ref|XP_002278836.1| PREDICTED: hypothetical protein [Vitis vinifera]
INB07_rep_c18603	AT4G33520	1241.63	1077.99	466.162	981.438	emb|CBI32960.3| unnamed protein product [Vitis vinifera]
INB07_c2761	AT5G23080	97.8296	68.4882	36.6254	90.2205	emb|CBI15390.3| unnamed protein product [Vitis vinifera]
INB07_c32265	AT3G43540	247.667	194.866	92.6927	157.855	ref|XP_003578164.1| PREDICTED: uncharacterized protein LOC100826183 [Brachypodium distachyon]
INB07_c3717	AT4G32980	573.573	607.477	214.179	644.67	ref|XP_002278796.1| PREDICTED: hypothetical protein [Vitis vinifera]
INB07_rep_c10662	AT5G64160	523.552	495.377	195.372	217.768	ref|NP_001048144.1| Os02g0753200 [Oryza sativa Japonica Group] gi|46390130|dbj|BAD15565.1| unknown protein [Oryza sativa Japonica Group] gi|113537675|dbj|BAF10058.1| Os02g0753200 [Oryza sativa Japonica Group] gi|218191597|gb|EEC74024.1| hypothetical protein OsI_08971 [Oryza sativa Indica Group] gi|222623689|gb|EEE57821.1| hypothetical protein OsJ_08414 [Oryza sativa Japonica Group]
INB07_c575	AT5G35200	27.9749	31.2121	10.4338	25.0771	ref|XP_002285448.1| PREDICTED: hypothetical protein [Vitis vinifera]
INB07_rep_c12249	AT2G20420	3256.44	3745.8	1213.95	2067.31	ref|XP_002275953.1| PREDICTED: hypothetical protein [Vitis vinifera] gi|147782941|emb|CAN72294.1| hypothetical protein VITISV_037293 [Vitis vinifera] gi|297744178|emb|CBI37148.3| unnamed protein product [Vitis vinifera]
INB07_rep_c15685	AT5G08670	137.059	147.434	50.9858	78.5449	ref|NP_001056261.1| Os05g0553000 [Oryza sativa Japonica Group] gi|84028177|sp|Q01859.2|ATPBM_ORYSJ RecName: Full=ATP synthase subunit beta, mitochondrial; Flags: Precursor gi|49328022|gb|AAT58723.1| putative ATP synthase beta chain [Oryza sativa Japonica Group] gi|50878425|gb|AAT85199.1| putative ATP synthase beta chain [Oryza sativa Japonica Group] gi|113579812|dbj|BAF18175.1| Os05g0553000 [Oryz…
INB07_c6872	AT3G04730	1412.83	1654.57	524.142	768.03	gb|ACF88333.1| unknown [Zea mays]
INB07_c6429	AT3G12600	666.335	580.057	245.988	186.221	ref|XP_002272200.1| PREDICTED: hypothetical protein [Vitis vinifera] gi|147852980|emb|CAN81261.1| hypothetical protein VITISV_019710 [Vitis vinifera] gi|297739943|emb|CBI30125.3| unnamed protein product [Vitis vinifera]
INB07_rep_c19480	AT4G28300	651.077	554.727	239.833	505.551	dbj|BAK01177.1| predicted protein [Hordeum vulgare subsp. vulgare]
INB07_rep_c12728	AT3G27890	1836.81	2725.46	676.235	1490.44	ref|XP_002264859.1| PREDICTED: hypothetical protein [Vitis vinifera] gi|296087867|emb|CBI35123.3| unnamed protein product [Vitis vinifera]
INB07_c19753	AT3G19990	66.1434	77.6204	24.3444	36.1609	ref|XP_002310360.1| predicted protein [Populus trichocarpa] gi|222853263|gb|EEE90810.1| predicted protein [Populus trichocarpa]
INB07_c4986	AT1G01140	3350.22	3684.76	1226.21	1902.98	emb|CBI38698.3| unnamed protein product [Vitis vinifera]
INB07_c2239	AT3G10260	2255.32	2820.73	823.899	1597.76	ref|XP_002521590.1| conserved hypothetical protein [Ricinus communis] gi|223539268|gb|EEF40861.1| conserved hypothetical protein [Ricinus communis]
INB07_c32261	AT1G15980	336.993	366.444	123.037	218.68	ref|XP_003530259.1| PREDICTED: uncharacterized protein LOC100803710 [Glycine max]
INB07_rep_c15931	AT1G65290	5148.6	5215.2	1877.46	139.203	ref|XP_002888334.1| hypothetical protein ARALYDRAFT_893919 [Arabidopsis lyrata subsp. lyrata] gi|297334175|gb|EFH64593.1| hypothetical protein ARALYDRAFT_893919 [Arabidopsis lyrata subsp. lyrata]
INB07_rep_c8982	AT3G25120	758.931	709.192	276.701	522.208	ref|XP_002303058.1| predicted protein [Populus trichocarpa] gi|222844784|gb|EEE82331.1| predicted protein [Populus trichocarpa]
INB07_rep_c13114	AT5G11770	62.415	59.4488	22.5967	36.6254	ref|XP_003569698.1| PREDICTED: NADH dehydrogenase [ubiquinone] iron-sulfur protein 7, mitochondrial-like [Brachypodium distachyon]
INB07_c19506	AT3G26085	97.3409	139.3	35.2132	32.6567	ref|XP_002273043.1| PREDICTED: hypothetical protein [Vitis vinifera]
INB07_c4793	AT1G08980	2410.68	2428.45	869.932	1416.87	emb|CAN77023.1| hypothetical protein VITISV_015334 [Vitis vinifera]
INB07_rep_c12021	AT5G59010	505.664	577.846	181.955	456.112	gb|EEE61937.1| hypothetical protein OsJ_16683 [Oryza sativa Japonica Group]
INB07_c5833	AT5G64610	846.902	897.711	302.331	628.661	ref|XP_002513838.1| myst histone acetyltransferase, putative [Ricinus communis] gi|223546924|gb|EEF48421.1| myst histone acetyltransferase, putative [Ricinus communis]
INB07_c1573	AT3G07300	64.8632	62.7444	23.1273	14.5343	emb|CBI35142.3| unnamed protein product [Vitis vinifera]
INB07_rep_c7943	AT5G06140	2070.87	2070.87	738.221	808.8	ref|XP_002282010.1| PREDICTED: hypothetical protein [Vitis vinifera]
INB07_rep_c19071	AT5G65730	118.629	221.822	41.9468	207.004	ref|XP_003549996.1| PREDICTED: probable xyloglucan endotransglucosylase/hydrolase protein 6-like [Glycine max]
INB07_rep_c13004	AT2G46860	5598.27	8413.23	1971.24	3353.21	gb|AES85005.1| Soluble inorganic pyrophosphatase [Medicago truncatula]
INB07_rep_c10421	AT2G04700	1528.07	1201.8	536.723	1138.41	ref|XP_002883656.1| ferredoxin thioredoxin reductase catalytic beta chain family protein [Arabidopsis lyrata subsp. lyrata] gi|297329496|gb|EFH59915.1| ferredoxin thioredoxin reductase catalytic beta chain family protein [Arabidopsis lyrata subsp. lyrata]
INB07_rep_c8785	AT2G46225	2006.65	1679.72	701.837	1625.02	ref|XP_002279419.1| PREDICTED: hypothetical protein [Vitis vinifera]
INB07_rep_c14615	AT2G20860	8825.36	9646.04	3079.39	5205.21	emb|CAH67016.1| H0523F07.4 [Oryza sativa Indica Group]
INB07_c243	AT5G05480	3423.81	2876.62	1192.95	3249.03	emb|CAN73340.1| hypothetical protein VITISV_042402 [Vitis vinifera]
INB07_c3194	AT5G55230	380.248	332.828	132.21	420.034	ref|XP_002277391.1| PREDICTED: hypothetical protein [Vitis vinifera]
INB07_rep_c9455	AT2G31200	31426.1	27516.9	10924.1	18453.5	ref|XP_002285175.1| PREDICTED: hypothetical protein [Vitis vinifera] gi|296083652|emb|CBI23641.3| unnamed protein product [Vitis vinifera]
INB07_c944	AT1G17330	46.9042	40.6369	16.1807	31.3393	ref|NP_001235656.1| uncharacterized protein LOC100500273 [Glycine max] gi|255629891|gb|ACU15296.1| unknown [Glycine max]
INB07_c5698	AT3G04790	1163.26	1013.31	400.659	593.238	dbj|BAC83440.1| putative ribose-5-phosphate isomerase [Oryza sativa Japonica Group]
INB07_c29549	AT5G50570	7728.39	8915.07	2647.85	4899.66	gb|AEP96375.1| teosinte glume architecture 1 [Joinvillea ascendens]
INB07_rep_c14414	AT5G20250	29311.8	33396.7	10016	9933.73	gb|EEC80110.1| hypothetical protein OsI_21858 [Oryza sativa Indica Group] gi|222635051|gb|EEE65183.1| hypothetical protein OsJ_20295 [Oryza sativa Japonica Group]
INB07_rep_c8145	AT2G36060	78.9761	56.8534	26.969	61.8359	ref|XP_003537091.1| PREDICTED: ubiquitin-conjugating enzyme E2 variant 1D-like [Glycine max]
INB07_rep_c9601	AT4G09040	1693.41	1415.67	577.846	906.841	ref|XP_002285735.1| PREDICTED: hypothetical protein [Vitis vinifera] gi|302142004|emb|CBI19207.3| unnamed protein product [Vitis vinifera]
INB07_c1431	AT2G19770	508.154	516.219	173.341	187.681	gb|ABC61055.1| profilin-like protein [Cinnamomum camphora]
INB07_c81	AT1G14790	2574.17	2437.78	877.827	1244.43	ref|XP_002284914.1| PREDICTED: hypothetical protein [Vitis vinifera]
INB07_c829	AT2G03500	953.251	1134.83	321.204	958.759	emb|CAN81424.1| hypothetical protein VITISV_035944 [Vitis vinifera]
INB07_rep_c23387	AT3G52300	89.8861	76.4232	30.2327	45.346	gb|ACF06476.1| mitochondrial F0 ATP synthase D chain [Elaeis guineensis]
INB07_rep_c7685	AT3G06050	163.883	140.739	55.1089	67.2361	ref|XP_003566792.1| PREDICTED: peroxiredoxin-2F, mitochondrial-like [Brachypodium distachyon]
INB07_c20919	AT1G73390	623.959	671.63	209.596	394.421	emb|CBI26411.3| unnamed protein product [Vitis vinifera]
INB07_rep_c12927	AT1G15140	1822.43	2023.31	611.105	841.305	ref|XP_003536648.1| PREDICTED: fruit protein pKIWI502-like [Glycine max]
INB07_c6294	AT1G15690	56.2864	46.6881	18.7677	33.5864	ref|XP_003528302.1| PREDICTED: pyrophosphate-energized vacuolar membrane proton pump-like [Glycine max]
INB07_c7354	AT5G49720	526.081	520.918	175.079	615.936	gb|AAQ08018.1| endo-1,4-beta-glucanase [Gossypium hirsutum] gi|324984021|gb|ADY68793.1| membrane-anchored endo-1,4-beta-glucanase [Gossypium raimondii] gi|324984025|gb|ADY68795.1| membrane-anchored endo-1,4-beta-glucanase [Gossypium hirsutum]
INB07_rep_c14987	AT2G46860	42.8234	77.1397	14.2351	41.0818	gb|ACU15420.1| unknown [Glycine max]
INB07_c1710	AT4G18020	143.843	184.826	47.7621	141.923	ref|XP_002279150.1| PREDICTED: hypothetical protein [Vitis vinifera] gi|297742160|emb|CBI33947.3| unnamed protein product [Vitis vinifera]
INB07_c2547	AT3G51510	662.174	454.341	219.72	630.298	ref|NP_190719.1| uncharacterized protein [Arabidopsis thaliana] gi|6572072|emb|CAB63015.1| putative protein [Arabidopsis thaliana] gi|15027917|gb|AAK76489.1| unknown protein [Arabidopsis thaliana] gi|15450643|gb|AAK96593.1| AT3g51510/F26O13_150 [Arabidopsis thaliana] gi|20259289|gb|AAM14380.1| unknown protein [Arabidopsis thaliana] gi|21536487|gb|AAM60819.1| unknown [Arabidopsis thaliana] gi|3326…
INB07_rep_c10616	AT2G26730	75.7646	57.2148	24.5763	77.4339	ref|XP_002529343.1| Nodulation receptor kinase precursor, putative [Ricinus communis] gi|223531163|gb|EEF33010.1| Nodulation receptor kinase precursor, putative [Ricinus communis]
INB07_c406	AT3G57610	6369.69	5470.3	2060.07	3724.5	ref|XP_002526727.1| adenylosuccinate synthetase, putative [Ricinus communis] gi|308191503|sp|B9SL58.1|PURA2_RICCO RecName: Full=Adenylosuccinate synthetase 2, chloroplastic; Short=AMPSase 2; Short=AdSS 2; AltName: Full=IMP--aspartate ligase 2; Flags: Precursor gi|223533916|gb|EEF35641.1| adenylosuccinate synthetase, putative [Ricinus communis]
INB07_c19564	AT3G04480	120.706	161.199	38.751	68.3748	ref|XP_002268271.1| PREDICTED: hypothetical protein [Vitis vinifera] gi|302143608|emb|CBI22361.3| unnamed protein product [Vitis vinifera]
INB07_c5070	AT3G15395	2408.83	2677.05	772.278	1476.28	gb|ACG40525.1| hypothetical protein [Zea mays]
INB07_rep_c18436	AT3G59380	2215.51	1850.95	706.345	1354.79	ref|XP_002264387.1| PREDICTED: hypothetical protein [Vitis vinifera] gi|297743768|emb|CBI36651.3| unnamed protein product [Vitis vinifera]
INB07_rep_c14619	AT2G30970	2312.92	2536.38	736.759	817.925	ref|XP_002281764.1| PREDICTED: hypothetical protein [Vitis vinifera] gi|302143448|emb|CBI22009.3| unnamed protein product [Vitis vinifera]
INB07_c2821	AT2G14170	1564.33	1626.9	498.054	789.685	ref|XP_002266390.1| PREDICTED: hypothetical protein [Vitis vinifera] gi|296085606|emb|CBI29381.3| unnamed protein product [Vitis vinifera]
INB07_rep_c12386	AT3G10370	4924.67	5792.8	1565.46	1918.45	ref|XP_002315321.1| predicted protein [Populus trichocarpa] gi|222864361|gb|EEF01492.1| predicted protein [Populus trichocarpa]
INB07_c2781	AT1G05170	45.1889	35.5559	14.3586	19.5245	emb|CBI26647.3| unnamed protein product [Vitis vinifera]
INB07_c6424	AT4G11640	1935.95	1607.55	614.677	1388.27	ref|XP_002269706.1| PREDICTED: hypothetical protein [Vitis vinifera] gi|297742536|emb|CBI34685.3| unnamed protein product [Vitis vinifera]
INB07_c247	AT1G31930	566.508	629.688	179.51	248.859	ref|XP_002518995.1| GTP-binding protein alpha subunit, gna, putative [Ricinus communis] gi|223541982|gb|EEF43528.1| GTP-binding protein alpha subunit, gna, putative [Ricinus communis]
INB07_c1304	AT4G14305	1544.43	1474.88	485.504	1022.44	gb|EAY85073.1| hypothetical protein OsI_06429 [Oryza sativa Indica Group]
INB07_c3282	AT3G52730	3378.62	3078.76	1059.69	1200.12	gb|ADB02893.1| ubiquinol-cytochrome C reductase [Jatropha curcas]
INB07_c2301	AT2G27690	1844.86	1907.83	576.469	747.145	ref|XP_002458797.1| hypothetical protein SORBIDRAFT_03g040440 [Sorghum bicolor] gi|241930772|gb|EES03917.1| hypothetical protein SORBIDRAFT_03g040440 [Sorghum bicolor]
INB07_c1215	AT2G35920	363.954	570.371	113.684	452.282	ref|XP_002524066.1| ATP-dependent RNA helicase, putative [Ricinus communis] gi|223536634|gb|EEF38276.1| ATP-dependent RNA helicase, putative [Ricinus communis]
INB07_rep_c17042	AT5G66760	25.6041	31.0371	7.98168	24.6615	ref|XP_002327807.1| predicted protein [Populus trichocarpa] gi|222836892|gb|EEE75285.1| predicted protein [Populus trichocarpa]
INB07_rep_c9230	AT2G35840	146.868	151.12	45.6216	79.9586	ref|XP_002269810.1| PREDICTED: hypothetical protein [Vitis vinifera] gi|147839687|emb|CAN77297.1| hypothetical protein VITISV_022385 [Vitis vinifera] gi|296089337|emb|CBI39109.3| unnamed protein product [Vitis vinifera]
INB07_rep_c8686	AT2G36060	102.483	117.846	31.7432	16.2264	ref|XP_002271772.1| PREDICTED: hypothetical protein isoform 1 [Vitis vinifera] gi|147839204|emb|CAN76921.1| hypothetical protein VITISV_015623 [Vitis vinifera] gi|296084863|emb|CBI28272.3| unnamed protein product [Vitis vinifera]
INB07_rep_c9090	AT3G17210	5564.75	4047.59	1717.37	3143.96	pdb|1Q53|A Chain A, Solution Structure Of Hypothetical Arabidopsis Thaliana Protein At3g17210. Center For Eukaryotic Structural Genomics Target 13081 gi|159162872|pdb|1Q53|B Chain B, Solution Structure Of Hypothetical Arabidopsis Thaliana Protein At3g17210. Center For Eukaryotic Structural Genomics Target 13081
INB07_c7207	AT2G31490	4235.84	3265.06	1298.74	1234.88	ref|NP_001044256.1| Os01g0750800 [Oryza sativa Japonica Group] gi|57899156|dbj|BAD87099.1| unknown protein [Oryza sativa Japonica Group] gi|113533787|dbj|BAF06170.1| Os01g0750800 [Oryza sativa Japonica Group] gi|218189056|gb|EEC71483.1| hypothetical protein OsI_03747 [Oryza sativa Indica Group] gi|222619256|gb|EEE55388.1| hypothetical protein OsJ_03468 [Oryza sativa Japonica Group]
INB07_c4694	AT3G02870	1413.1	1161.25	430.455	1528.07	ref|XP_002267760.1| PREDICTED: hypothetical protein [Vitis vinifera]
INB07_c33325	AT1G02260	418.55	501.37	127.295	392.324	ref|XP_002270615.1| PREDICTED: hypothetical protein isoform 1 [Vitis vinifera]
INB07_rep_c13013	AT2G26990	69.7863	65.8	21.1957	23.9074	ref|XP_002283810.1| PREDICTED: hypothetical protein [Vitis vinifera]
INB07_rep_c8859	AT2G26980	615.306	524.465	186.62	367.001	emb|CAN70422.1| hypothetical protein VITISV_010092 [Vitis vinifera]
INB07_c372	AT5G13750	1269.02	1074.78	384.822	268.827	ref|XP_002277751.1| PREDICTED: hypothetical protein [Vitis vinifera] gi|296085442|emb|CBI29174.3| unnamed protein product [Vitis vinifera]
INB07_rep_c21233	AT1G04620	319.424	319.328	96.7138	208.956	ref|XP_003535971.1| PREDICTED: uncharacterized protein all1601-like [Glycine max]
INB07_rep_c7796	AT1G72680	2410.16	3037.11	726.872	1136.66	emb|CBI34634.3| unnamed protein product [Vitis vinifera]
INB07_c4989	AT4G33580	4888.49	5014.68	1472.72	1175.08	gb|ACF82348.1| unknown [Zea mays] gi|194708018|gb|ACF88093.1| unknown [Zea mays]
INB07_rep_c8434	AT2G38740	154.859	122.651	46.6495	67.2552	ref|XP_002281714.1| PREDICTED: hypothetical protein [Vitis vinifera] gi|297742145|emb|CBI33932.3| unnamed protein product [Vitis vinifera]
INB07_rep_c12392	AT2G36290	6967.78	7537.82	2084.33	3070.34	emb|CBI30286.3| unnamed protein product [Vitis vinifera]
INB07_rep_c12248	AT3G55440	33174.8	32490	9872.46	16030.3	gb|ABK92459.1| unknown [Populus trichocarpa]
INB07_c12983	AT4G32690	85.4254	122.873	25.3548	65.7175	ref|XP_002284484.1| PREDICTED: hypothetical protein [Vitis vinifera] gi|296081919|emb|CBI20924.3| unnamed protein product [Vitis vinifera]
INB07_rep_c9130	AT2G26210	627.726	552.385	185.327	608.771	ref|XP_002268154.1| PREDICTED: hypothetical protein isoform 1 [Vitis vinifera] gi|296084844|emb|CBI27726.3| unnamed protein product [Vitis vinifera]
INB07_c23838	AT5G15802	2671.53	2205.55	788.383	1554.43	ref|XP_002330921.1| predicted protein [Populus trichocarpa] gi|222873115|gb|EEF10246.1| predicted protein [Populus trichocarpa]
INB07_c4617	AT5G17570	1968	1996.42	580.483	966.638	ref|XP_002275929.1| PREDICTED: similar to tatD-related deoxyribonuclease family protein [Vitis vinifera]
INB07_rep_c7933	AT1G67480	6845.61	9732.76	2010.98	5300.12	ref|XP_002272745.1| PREDICTED: hypothetical protein [Vitis vinifera] gi|297738424|emb|CBI27625.3| unnamed protein product [Vitis vinifera]
INB07_rep_c21714	AT3G10405	395.14	378.185	115.19	130.829	ref|XP_003536331.1| PREDICTED: uncharacterized protein LOC100806254 isoform 1 [Glycine max]
INB07_rep_c10097	AT5G24930	5399.35	5107.25	1542.01	3947.6	ref|XP_002277953.1| PREDICTED: hypothetical protein [Vitis vinifera]
INB07_rep_c8691	AT1G04960	1745.65	1557.82	495.961	699.301	ref|XP_002277295.1| PREDICTED: hypothetical protein [Vitis vinifera] gi|297739242|emb|CBI28893.3| unnamed protein product [Vitis vinifera]
INB07_rep_c27684	AT5G62575	2560.41	3393.41	727.414	580.011	emb|CBI15079.3| unnamed protein product [Vitis vinifera]
INB07_c32242	AT5G08410	71.9506	51.1815	20.0233	44.8598	ref|XP_002271306.1| PREDICTED: hypothetical protein [Vitis vinifera] gi|147820518|emb|CAN76575.1| hypothetical protein VITISV_024425 [Vitis vinifera]
INB07_rep_c14596	AT3G11050	32672.1	26917.8	9082.83	18807.3	emb|CAH05075.1| ferritin [Conyza canadensis]
INB07_c1216	AT3G18440	242.368	195.353	67.174	262.103	ref|XP_003524381.1| PREDICTED: aluminum-activated malate transporter 9-like [Glycine max]
INB07_rep_c30163	AT3G47490	46.5571	43.9585	12.8627	41.8007	ref|XP_002284877.1| PREDICTED: hypothetical protein [Vitis vinifera]
INB07_c765	AT3G10860	1575.1	1559.93	433.15	326.144	gb|ADB02905.1| cytochrome b-c1 complex subunit 8 [Jatropha curcas]
INB07_c21992	AT3G17930	830.264	637.211	225.41	258.993	ref|XP_002278927.1| PREDICTED: hypothetical protein [Vitis vinifera]
INB07_c6417	AT1G53290	751.631	678.641	204.041	677.764	ref|XP_002283081.1| PREDICTED: similar to galactosyltransferase family protein [Vitis vinifera]
INB07_c719	AT5G25630	348.018	357.639	94.4347	233.104	emb|CAN61517.1| hypothetical protein VITISV_033966 [Vitis vinifera]
INB07_rep_c7591	AT1G27680	3948.69	6504.97	1064.33	2496.68	gb|AEH27531.1| putative ADP-glucose pyrophosphorylase [Amorphophallus konjac]
INB07_c1358	AT2G01980	1124.3	1238.57	301.907	662.174	emb|CAD20320.1| putative Na/H antiporter [Cymodocea nodosa]
INB07_rep_c9036	AT5G38220	953.445	747.71	255.111	659.008	ref|XP_002284149.1| PREDICTED: hypothetical protein [Vitis vinifera] gi|147856513|emb|CAN82502.1| hypothetical protein VITISV_029334 [Vitis vinifera]
INB07_c5807	AT1G07570	1319.71	1012.02	352.102	501.569	ref|XP_002314178.1| predicted protein [Populus trichocarpa] gi|222850586|gb|EEE88133.1| predicted protein [Populus trichocarpa]
INB07_rep_c7536	AT1G79550	29719.5	24063.8	7923.38	11693.6	gb|ACJ11718.1| phosphoglycerate kinase [Gossypium hirsutum]
INB07_rep_c7626	AT1G65980	978.876	898.632	259.687	197.438	gb|ADA67935.1| putative thioredoxin-dependent peroxidase [Wolffia arrhiza]
INB07_c5749	AT3G08620	1973.61	1755.51	522.406	521.64	ref|XP_002268790.1| PREDICTED: hypothetical protein [Vitis vinifera] gi|296085835|emb|CBI31159.3| unnamed protein product [Vitis vinifera]
INB07_c3059	AT5G62790	1957.68	1631.96	515.694	206.895	ref|NP_001041780.1| Os01g0106900 [Oryza sativa Japonica Group] gi|110808217|sp|Q8W250.2|DXR_ORYSJ RecName: Full=1-deoxy-D-xylulose 5-phosphate reductoisomerase, chloroplastic; Short=1-deoxyxylulose-5-phosphate reductoisomerase; Short=DXP reductoisomerase; AltName: Full=2-C-methyl-D-erythritol 4-phosphate synthase; Flags: Precursor gi|10945254|dbj|BAB16915.1| putative 1-deoxy-D-xylulose 5-phosphat…
INB07_c34404	AT2G14835	654.858	774.881	171.452	218.101	ref|XP_002264651.1| PREDICTED: hypothetical protein [Vitis vinifera] gi|296083059|emb|CBI22463.3| unnamed protein product [Vitis vinifera]
INB07_c23929	AT2G41000	149.109	178.59	38.9215	91.5018	ref|XP_002284124.1| PREDICTED: hypothetical protein [Vitis vinifera] gi|297741750|emb|CBI32882.3| unnamed protein product [Vitis vinifera]
INB07_rep_c12300	AT1G54220	36.3407	57.9558	9.42079	10.0006	emb|CBI27880.3| unnamed protein product [Vitis vinifera]
INB07_c915	AT5G05140	264.556	275.249	68.5659	145.105	emb|CBI32806.3| unnamed protein product [Vitis vinifera]
INB07_rep_c15585	AT5G23060	54.7579	42.375	14.1696	27.3862	gb|AEP13979.1| extracellular calcium sensing receptor [Castanopsis chinensis]
INB07_rep_c13018	AT1G56700	928.248	839.06	238.546	690.496	ref|XP_002280794.1| PREDICTED: hypothetical protein isoform 4 [Vitis vinifera]
INB07_rep_c14191	AT1G19580	6747.7	7638.79	1729.73	4601.48	ref|XP_002282021.1| PREDICTED: hypothetical protein isoform 1 [Vitis vinifera] gi|147856360|emb|CAN79636.1| hypothetical protein VITISV_014473 [Vitis vinifera] gi|302142516|emb|CBI19719.3| unnamed protein product [Vitis vinifera]
INB07_rep_c27105	AT2G19770	12062.6	13163.7	3090.32	5077.73	ref|NP_001105622.1| profilin-5 [Zea mays] gi|14423853|sp|Q9FR39.1|PROF5_MAIZE RecName: Full=Profilin-5; AltName: Full=ZmPRO5 gi|11493677|gb|AAG35601.1|AF201459_1 profilin 5 [Zea mays] gi|194703854|gb|ACF86011.1| unknown [Zea mays] gi|195605424|gb|ACG24542.1| profilin-2 [Zea mays] gi|195618158|gb|ACG30909.1| profilin-2 [Zea mays] gi|195618736|gb|ACG31198.1| profilin-2 [Zea mays] gi|195620966|gb|AC…
INB07_c1562	AT1G03330	3581.99	2805.31	914.435	1559.34	ref|XP_002304049.1| predicted protein [Populus trichocarpa] gi|224118384|ref|XP_002331469.1| predicted protein [Populus trichocarpa] gi|118484877|gb|ABK94305.1| unknown [Populus trichocarpa] gi|222841481|gb|EEE79028.1| predicted protein [Populus trichocarpa] gi|222873547|gb|EEF10678.1| predicted protein [Populus trichocarpa]
INB07_rep_c12291	AT4G37870	3347.51	4655.81	854.219	2841.64	ref|XP_002302349.1| predicted protein [Populus trichocarpa] gi|222844075|gb|EEE81622.1| predicted protein [Populus trichocarpa]
INB07_rep_c15814	AT5G62670	2150.52	2227.94	546.324	1789.1	ref|XP_002270344.1| PREDICTED: similar to plasma membrane H+ ATPase [Vitis vinifera] gi|297734039|emb|CBI15286.3| unnamed protein product [Vitis vinifera]
INB07_c1339	AT4G31810	4120.85	4332.21	1044.03	2887.9	ref|XP_002511633.1| catalytic, putative [Ricinus communis] gi|223548813|gb|EEF50302.1| catalytic, putative [Ricinus communis]
INB07_c5777	AT1G10700	349.493	284.966	87.8037	186.968	ref|XP_002272590.1| PREDICTED: hypothetical protein [Vitis vinifera] gi|296083416|emb|CBI23369.3| unnamed protein product [Vitis vinifera]
INB07_rep_c9208	AT1G43580	639.716	584.754	160.279	456.482	emb|CAE05414.1| OSJNBa0035I04.2 [Oryza sativa Japonica Group] gi|38605918|emb|CAE05953.3| OSJNBb0088C09.12 [Oryza sativa Japonica Group] gi|116309409|emb|CAH66485.1| OSIGBa0076I14.6 [Oryza sativa Indica Group]
INB07_rep_c7600	AT5G42740	367.033	478.219	91.9162	197.58	dbj|BAA23181.1| cytosolic phosphoglucose isomerase [Dioscorea tokoro] gi|2588820|dbj|BAA23183.1| cytosolic phosphoglucose isomerase [Dioscorea tokoro]
INB07_c4546	AT3G21800	16838.5	20646.1	4211.23	5570.94	ref|XP_003563056.1| PREDICTED: anthocyanidin 5,3-O-glucosyltransferase-like [Brachypodium distachyon]
INB07_c20199	AT4G37480	130.829	204.171	32.7051	181.468	ref|XP_002279390.1| PREDICTED: hypothetical protein [Vitis vinifera]
INB07_c3322	AT5G37360	2583.8	2199.25	644.813	2268.2	ref|XP_002266617.1| PREDICTED: hypothetical protein [Vitis vinifera]
INB07_rep_c20059	AT5G42760	678.865	589.958	168.451	109.256	emb|CAN75691.1| hypothetical protein VITISV_038532 [Vitis vinifera]
INB07_c4670	AT1G12920	79.6371	81.5319	19.7391	19.8259	ref|XP_002297898.1| predicted protein [Populus trichocarpa] gi|222845156|gb|EEE82703.1| predicted protein [Populus trichocarpa]
INB07_rep_c31937	AT5G44060	153.962	188.415	38.1098	127.523	ref|XP_002271998.1| PREDICTED: hypothetical protein [Vitis vinifera]
INB07_c23305	AT1G17350	691.529	603.8	170.371	492.67	emb|CBI35820.3| unnamed protein product [Vitis vinifera]
INB07_rep_c8929	AT5G12320	63.4149	42.56	15.5826	39.804	ref|XP_002313998.1| predicted protein [Populus trichocarpa] gi|222850406|gb|EEE87953.1| predicted protein [Populus trichocarpa]
INB07_c20308	AT1G12250	161.385	132.068	39.5594	86.5871	ref|XP_002454568.1| hypothetical protein SORBIDRAFT_04g033580 [Sorghum bicolor] gi|241934399|gb|EES07544.1| hypothetical protein SORBIDRAFT_04g033580 [Sorghum bicolor]
INB07_rep_c8078	AT3G02720	5792.8	7728.39	1415.27	3155.6	ref|XP_002272841.1| PREDICTED: hypothetical protein [Vitis vinifera] gi|297738171|emb|CBI27372.3| unnamed protein product [Vitis vinifera]
INB07_rep_c14735	AT4G34700	37.3219	37.8886	9.10734	30.8873	ref|NP_001237226.1| uncharacterized protein LOC100527776 [Glycine max] gi|255633184|gb|ACU16948.1| unknown [Glycine max]
INB07_rep_c16988	AT5G24610	1772.18	1709.87	431.567	1398.28	ref|XP_002268370.1| PREDICTED: hypothetical protein [Vitis vinifera] gi|147787311|emb|CAN64634.1| hypothetical protein VITISV_010261 [Vitis vinifera] gi|302144010|emb|CBI23115.3| unnamed protein product [Vitis vinifera]
INB07_rep_c12347	AT3G02090	1934.07	1847.92	469.885	544.59	ref|XP_002284370.1| PREDICTED: hypothetical protein [Vitis vinifera]
INB07_rep_c15990	AT3G53420	376.694	358.349	91.5018	445.85	gb|ACG33001.1| aquaporin PIP2.2 [Zea mays]
INB07_c2530	AT5G03460	54.0204	68.6324	13.0684	57.3826	ref|NP_001048570.1| Os02g0823600 [Oryza sativa Japonica Group] gi|48716311|dbj|BAD22924.1| unknown protein [Oryza sativa Japonica Group] gi|48717083|dbj|BAD22856.1| unknown protein [Oryza sativa Japonica Group] gi|113538101|dbj|BAF10484.1| Os02g0823600 [Oryza sativa Japonica Group]
INB07_rep_c12266	AT2G47510	3764.35	4677.44	907.814	1043.88	ref|XP_002273033.1| PREDICTED: hypothetical protein [Vitis vinifera] gi|297743928|emb|CBI36898.3| unnamed protein product [Vitis vinifera]
INB07_rep_c8290	AT4G37900	309.81	260.81	74.5852	39.9654	ref|XP_002265108.1| PREDICTED: hypothetical protein [Vitis vinifera]
INB07_rep_c12780	AT3G10640	2299.26	2627.6	552.191	31.0568	ref|XP_002316482.1| predicted protein [Populus trichocarpa] gi|222865522|gb|EEF02653.1| predicted protein [Populus trichocarpa]
INB07_rep_c7885	AT5G24400	89.5618	97.4911	21.4668	39.3441	gb|AAO26315.1| putative 6-phosphogluconolactonase [Elaeis guineensis]
INB07_c650	AT1G06460	1801.45	2349.38	429.701	217.631	ref|XP_002282438.1| PREDICTED: hypothetical protein [Vitis vinifera] gi|302143482|emb|CBI22043.3| unnamed protein product [Vitis vinifera]
INB07_c5369	AT1G03150	307.236	282.552	73.0577	90.5232	ref|XP_002307586.1| silencing group B protein [Populus trichocarpa] gi|118485457|gb|ABK94585.1| unknown [Populus trichocarpa] gi|222857035|gb|EEE94582.1| silencing group B protein [Populus trichocarpa]
INB07_rep_c12630	AT4G26620	8286.54	8113.95	1966.77	1477.09	ref|XP_002270063.1| PREDICTED: hypothetical protein [Vitis vinifera]
INB07_rep_c23382	AT4G13850	5672.21	8144.34	1342.51	1042.91	ref|XP_002264895.1| PREDICTED: hypothetical protein [Vitis vinifera] gi|147833478|emb|CAN75185.1| hypothetical protein VITISV_001912 [Vitis vinifera] gi|298205231|emb|CBI17290.3| unnamed protein product [Vitis vinifera]
INB07_rep_c13059	AT1G01140	816.205	937.351	192.598	349.069	gb|AAL85889.1|AF479060_1 putative serine threonine kinase [Sandersonia aurantiaca]
INB07_c5447	AT3G63030	352.88	420.788	83.1949	36.3074	gb|EAY98004.1| hypothetical protein OsI_19918 [Oryza sativa Indica Group]
INB07_c2456	AT1G49740	446.18	363.363	104.741	227.2	ref|XP_003520059.1| PREDICTED: PI-PLC X domain-containing protein At5g67130-like [Glycine max]
INB07_rep_c10441	AT3G15660	34.1588	38.243	8.01093	15.2539	ref|XP_002285353.1| PREDICTED: hypothetical protein isoform 2 [Vitis vinifera] gi|225442841|ref|XP_002285351.1| PREDICTED: hypothetical protein isoform 1 [Vitis vinifera] gi|297743395|emb|CBI36262.3| unnamed protein product [Vitis vinifera]
INB07_c4926	AT3G51960	1111.9	821.004	260.76	641.197	emb|CAN72907.1| hypothetical protein VITISV_033868 [Vitis vinifera]
INB07_rep_c11327	AT5G41010	512.787	410.185	119.415	303.619	ref|XP_002267800.1| PREDICTED: hypothetical protein [Vitis vinifera] gi|225468167|ref|XP_002272054.1| PREDICTED: hypothetical protein [Vitis vinifera] gi|297738145|emb|CBI27346.3| unnamed protein product [Vitis vinifera]
INB07_rep_c12200	AT1G06020	3817.39	4997.47	886.284	1074.97	ref|XP_002268097.1| PREDICTED: hypothetical protein [Vitis vinifera] gi|147820522|emb|CAN67659.1| hypothetical protein VITISV_012475 [Vitis vinifera]
INB07_rep_c18359	AT5G44730	2371.9	1770.37	542.455	1442.94	ref|XP_002438809.1| hypothetical protein SORBIDRAFT_10g026570 [Sorghum bicolor] gi|241917032|gb|EER90176.1| hypothetical protein SORBIDRAFT_10g026570 [Sorghum bicolor]
INB07_rep_c8447	AT1G25275	3470.75	4006.76	787.769	1888.43	ref|XP_003593113.1| hypothetical protein MTR_2g007950 [Medicago truncatula] gi|355482161|gb|AES63364.1| hypothetical protein MTR_2g007950 [Medicago truncatula]
INB07_rep_c8170	AT5G05010	2328.62	1798.12	527.655	47.1969	emb|CBI27189.3| unnamed protein product [Vitis vinifera]
INB07_c20759	AT3G03980	996.45	873.219	223.527	286.987	ref|XP_002525442.1| short-chain type dehydrogenase, putative [Ricinus communis] gi|223535255|gb|EEF36932.1| short-chain type dehydrogenase, putative [Ricinus communis]
INB07_c6538	AT3G47500	1181.17	907.602	263.589	461.201	gb|ADO60984.1| cycling DOF factor-like 1 [Helianthus annuus]
INB07_c717	AT4G27430	524.682	793.609	116.702	239.215	ref|XP_002329150.1| predicted protein [Populus trichocarpa] gi|222869819|gb|EEF06950.1| predicted protein [Populus trichocarpa]
INB07_rep_c12513	AT2G45960	41.5943	34.6204	9.22325	18.0184	ref|NP_567178.1| putative aquaporin PIP1-4 [Arabidopsis thaliana] gi|32363274|sp|Q39196.1|PIP14_ARATH RecName: Full=Probable aquaporin PIP1-4; AltName: Full=Plasma membrane intrinsic protein 1-4; Short=AtPIP1;4; AltName: Full=Transmembrane protein C; Short=TMP-C gi|535780|dbj|BAA05654.1| transmembrane protein [Arabidopsis thaliana] gi|20466718|gb|AAM20676.1| probable plasma membrane intrinsic pro…
INB07_rep_c8357	AT4G34480	14804.9	10714.7	3276.52	5061.56	ref|XP_002509479.1| Glucan endo-1,3-beta-glucosidase precursor, putative [Ricinus communis] gi|223549378|gb|EEF50866.1| Glucan endo-1,3-beta-glucosidase precursor, putative [Ricinus communis]
INB07_c1489	AT3G23600	9297.43	13756.3	2054.07	4308.35	gb|EEC79184.1| hypothetical protein OsI_19879 [Oryza sativa Indica Group]
INB07_c29565	AT4G37445	160.671	175.747	35.4558	38.2695	ref|XP_002866948.1| hypothetical protein ARALYDRAFT_490873 [Arabidopsis lyrata subsp. lyrata] gi|297312784|gb|EFH43207.1| hypothetical protein ARALYDRAFT_490873 [Arabidopsis lyrata subsp. lyrata]
INB07_c350	AT1G53090	799.573	943.051	173.576	294.722	ref|XP_002533551.1| ubiquitin ligase protein cop1, putative [Ricinus communis] gi|223526576|gb|EEF28831.1| ubiquitin ligase protein cop1, putative [Ricinus communis]
INB07_rep_c12471	AT2G39970	1505.92	1413.34	325.981	766.916	ref|XP_002301880.1| predicted protein [Populus trichocarpa] gi|118486261|gb|ABK94972.1| unknown [Populus trichocarpa] gi|222843606|gb|EEE81153.1| predicted protein [Populus trichocarpa]
INB07_c5935	AT2G25930	1713.68	1456.82	368.978	1802.17	emb|CBI20609.3| unnamed protein product [Vitis vinifera]
INB07_rep_c12771	AT5G06140	2283.7	2276.17	490.071	1545.52	ref|XP_002282010.1| PREDICTED: hypothetical protein [Vitis vinifera]
INB07_rep_c29868	AT3G05970	161.919	108.09	34.4796	101.092	ref|XP_002277936.1| PREDICTED: hypothetical protein [Vitis vinifera] gi|297737021|emb|CBI26222.3| unnamed protein product [Vitis vinifera]
INB07_rep_c16899	AT4G24570	6480.41	21617.5	1371.41	2435.47	ref|XP_003519852.1| PREDICTED: probable mitochondrial 2-oxoglutarate/malate carrier protein-like [Glycine max]
INB07_c3184	AT4G29120	2909.27	3536.09	611.561	1230.73	ref|NP_001144514.1| uncharacterized protein LOC100277507 [Zea mays] gi|195643300|gb|ACG41118.1| hypothetical protein [Zea mays]
INB07_rep_c16408	AT2G13560	4816.81	6736.33	1011.62	2982.75	ref|XP_002265765.1| PREDICTED: hypothetical protein [Vitis vinifera] gi|297734678|emb|CBI16729.3| unnamed protein product [Vitis vinifera]
INB07_rep_c17660	AT2G01140	73205.9	87702.9	15341.1	34376.7	gb|AEO33212.1| hypothetical protein [Amblyomma maculatum]
INB07_rep_c8240	AT1G68010	3174.67	8602.82	661.426	3539.23	ref|NP_001045589.1| Os02g0101500 [Oryza sativa Japonica Group] gi|41052893|dbj|BAD07805.1| putative hydroxypyruvate reductase [Oryza sativa Japonica Group] gi|41053227|dbj|BAD08188.1| putative hydroxypyruvate reductase [Oryza sativa Japonica Group] gi|113535120|dbj|BAF07503.1| Os02g0101500 [Oryza sativa Japonica Group] gi|215695322|dbj|BAG90513.1| unnamed protein product [Oryza sativa Japonica Gr…
INB07_c23462	AT1G22140	1766.9	1556.13	367.72	578.698	gb|ACG27330.1| hypothetical protein [Zea mays] gi|195617858|gb|ACG30759.1| hypothetical protein [Zea mays] gi|195617986|gb|ACG30823.1| hypothetical protein [Zea mays] gi|195618662|gb|ACG31161.1| hypothetical protein [Zea mays] gi|195657731|gb|ACG48333.1| hypothetical protein [Zea mays]
INB07_rep_c10041	AT5G49480	129.954	122.493	27.0201	86.4832	ref|XP_002467969.1| hypothetical protein SORBIDRAFT_01g037280 [Sorghum bicolor] gi|241921823|gb|EER94967.1| hypothetical protein SORBIDRAFT_01g037280 [Sorghum bicolor]
INB07_c2261	AT1G19140	2290.23	2055.99	474.881	672.092	ref|XP_002326293.1| predicted protein [Populus trichocarpa] gi|222833486|gb|EEE71963.1| predicted protein [Populus trichocarpa]
INB07_c4615	AT2G47380	5266.12	4685.63	1091.01	1101.61	ref|XP_002866426.1| hypothetical protein ARALYDRAFT_496289 [Arabidopsis lyrata subsp. lyrata] gi|297312261|gb|EFH42685.1| hypothetical protein ARALYDRAFT_496289 [Arabidopsis lyrata subsp. lyrata]
INB07_rep_c9345	AT1G69850	111.151	120.338	23.026	65.333	ref|XP_003613584.1| Nitrate transporter NTL1 [Medicago truncatula] gi|355514919|gb|AES96542.1| Nitrate transporter NTL1 [Medicago truncatula]
INB07_c4706	AT3G08505	1721.18	2052.4	353.535	1154.86	ref|XP_002279882.1| PREDICTED: hypothetical protein [Vitis vinifera]
INB07_c2637	AT5G34940	168.451	168.638	34.5185	96.7473	ref|XP_002452991.1| hypothetical protein SORBIDRAFT_04g036200 [Sorghum bicolor] gi|241932822|gb|EES05967.1| hypothetical protein SORBIDRAFT_04g036200 [Sorghum bicolor]
INB07_rep_c16085	AT3G09810	4798.6	7232.36	981.438	2099.66	ref|XP_002519520.1| isocitrate dehydrogenase, putative [Ricinus communis] gi|223541383|gb|EEF42934.1| isocitrate dehydrogenase, putative [Ricinus communis]
INB07_c18328	AT2G33990	1992.51	1548.43	407.026	430.405	ref|XP_002282973.1| PREDICTED: hypothetical protein [Vitis vinifera] gi|302142924|emb|CBI20219.3| unnamed protein product [Vitis vinifera]
INB07_c1185	AT3G60380	105.59	181.955	21.503	107.713	emb|CBI29503.3| unnamed protein product [Vitis vinifera]
INB07_rep_c16889	AT1G53310	51309.9	104075	10332.5	36471.3	gb|ABR29878.1| phosphoenolpyruvate carboxylase [Ricinus communis]
INB07_rep_c12359	AT2G27450	2629.51	2430.86	529.202	846.463	ref|XP_002274913.1| PREDICTED: hypothetical protein [Vitis vinifera]
INB07_rep_c8207	AT2G19770	34064.4	46384.3	6805.36	3580.03	gb|ABC61055.1| profilin-like protein [Cinnamomum camphora]
INB07_rep_c15789	AT5G40810	1921.82	1801.45	382.002	949.241	ref|XP_002328122.1| predicted protein [Populus trichocarpa] gi|118485601|gb|ABK94651.1| unknown [Populus trichocarpa] gi|222837637|gb|EEE76002.1| predicted protein [Populus trichocarpa]
INB07_rep_c7731	AT1G47420	5934.01	7907.9	1179.27	1861.95	ref|XP_002284591.1| PREDICTED: hypothetical protein [Vitis vinifera] gi|147811478|emb|CAN63226.1| hypothetical protein VITISV_002665 [Vitis vinifera] gi|302142337|emb|CBI19540.3| unnamed protein product [Vitis vinifera]
INB07_c31214	AT3G43520	3234.21	2991.78	640.969	1460.13	ref|XP_003580711.1| PREDICTED: UPF0136 membrane protein At2g26240-like [Brachypodium distachyon]
INB07_rep_c9602	AT1G52720	300.977	218.843	59.4805	50.9216	gb|ADU56195.1| hypothetical protein [Jatropha curcas]
INB07_c4016	AT1G27620	58.2853	58.4565	11.4708	41.7664	ref|XP_002300751.1| predicted protein [Populus trichocarpa] gi|222842477|gb|EEE80024.1| predicted protein [Populus trichocarpa]
INB07_rep_c12693	AT5G64130	5061.56	4541.5	992.584	1862.88	ref|XP_003518011.1| PREDICTED: uncharacterized protein LOC100801094 [Glycine max]
INB07_c2592	AT3G09600	1139.08	1388.27	220.282	329.392	gb|ACH87169.1| MYB transcription factor [Camellia sinensis]
INB07_rep_c10140	AT4G08170	310.043	268.827	59.8163	104.149	ref|XP_002464839.1| hypothetical protein SORBIDRAFT_01g027420 [Sorghum bicolor] gi|241918693|gb|EER91837.1| hypothetical protein SORBIDRAFT_01g027420 [Sorghum bicolor]
INB07_rep_c14721	AT2G21250	19969.1	21099.7	3850.98	7695.61	ref|XP_002513006.1| aldo-keto reductase, putative [Ricinus communis] gi|223548017|gb|EEF49509.1| aldo-keto reductase, putative [Ricinus communis]
INB07_c3122	AT4G01130	4943.19	4571.33	951.52	1328.99	ref|XP_003550030.1| PREDICTED: GDSL esterase/lipase At4g01130-like isoform 2 [Glycine max]
INB07_rep_c17107	AT4G22920	86.4411	60.2893	16.5918	51.0327	gb|ADK56113.1| stay-green protein [Neosinocalamus affinis]
INB07_rep_c9835	AT5G08060	335.848	271.603	64.3265	116.173	ref|XP_002266495.1| PREDICTED: hypothetical protein [Vitis vinifera]
INB07_c2684	AT5G05570	1064.69	765.505	203.489	483.313	emb|CBI25466.3| unnamed protein product [Vitis vinifera]
INB07_rep_c17436	AT3G09810	3078.76	5153.57	586.313	1086.32	ref|NP_001042725.1| Os01g0276100 [Oryza sativa Japonica Group] gi|6539562|dbj|BAA88179.1| putative isocitrate dehydrogenase [Oryza sativa Japonica Group] gi|81686717|dbj|BAE48299.1| NAD-dependent isocitrate dehydrogenase a [Oryza sativa Japonica Group] gi|113532256|dbj|BAF04639.1| Os01g0276100 [Oryza sativa Japonica Group] gi|125569901|gb|EAZ11416.1| hypothetical protein OsJ_01284 [Oryza sativa J…
INB07_c4763	AT2G26770	3436.86	4099.94	643.712	4321.92	emb|CBI24323.3| unnamed protein product [Vitis vinifera]
INB07_rep_c19344	AT5G57350	129.378	124.25	24.0848	28.4172	emb|CAN64375.1| hypothetical protein VITISV_014422 [Vitis vinifera]
INB07_rep_c7569	AT1G20630	551.989	605.129	101.062	149.337	gb|ACJ11733.1| catalase [Gossypium hirsutum]
INB07_rep_c8634	AT4G11150	5699.98	5912.4	1031.86	87.6463	ref|XP_002274995.1| PREDICTED: hypothetical protein [Vitis vinifera] gi|297742293|emb|CBI34442.3| unnamed protein product [Vitis vinifera]
INB07_c1263	AT3G07310	39298.7	27095.9	7079.2	6412.36	ref|XP_002272171.1| PREDICTED: hypothetical protein isoform 1 [Vitis vinifera]
INB07_c5375	AT5G11950	79.2981	96.803	14.2536	5.74356	ref|XP_002309490.1| predicted protein [Populus trichocarpa] gi|222855466|gb|EEE93013.1| predicted protein [Populus trichocarpa]
INB07_rep_c11926	AT1G09780	9825.67	9809.15	1765.5	2060.07	sp|Q42908.1|PMGI_MESCR RecName: Full=2,3-bisphosphoglycerate-independent phosphoglycerate mutase; Short=BPG-independent PGAM; Short=Phosphoglyceromutase; AltName: Full=PGAM-I gi|602426|gb|AAA86979.1| phosphoglyceromutase [Mesembryanthemum crystallinum]
INB07_rep_c15838	AT2G47510	1275.57	1429.78	228.892	367.834	ref|XP_002302734.1| predicted protein [Populus trichocarpa] gi|222844460|gb|EEE82007.1| predicted protein [Populus trichocarpa]
INB07_c23459	AT4G23890	2256.23	2897.91	397.556	2227.94	ref|XP_003573742.1| PREDICTED: uncharacterized protein LOC100844387 [Brachypodium distachyon]
INB07_c3296	AT4G31990	8418.27	6577.28	1478.48	1644.71	ref|XP_002309659.1| predicted protein [Populus trichocarpa] gi|222855635|gb|EEE93182.1| predicted protein [Populus trichocarpa]
INB07_c3536	AT1G11330	788.774	580.805	138.124	168.749	gb|AAC23542.1| receptor protein kinase [Ipomoea trifida]
INB07_rep_c13014	AT4G21490	3561.03	3820.97	607.935	818.583	ref|NP_001143083.1| uncharacterized protein LOC100275557 [Zea mays] gi|195613998|gb|ACG28829.1| hypothetical protein [Zea mays]
INB07_c485	AT2G32080	377.754	249.094	64.4323	145.955	ref|XP_002283799.1| PREDICTED: hypothetical protein [Vitis vinifera]
INB07_rep_c9369	AT5G41210	3052.97	3021.85	518.011	1113.54	ref|XP_002509785.1| glutathione-s-transferase theta, gst, putative [Ricinus communis] gi|223549684|gb|EEF51172.1| glutathione-s-transferase theta, gst, putative [Ricinus communis]
INB07_c1900	AT4G34030	1337.97	1159.12	224.731	817.416	emb|CAN64992.1| hypothetical protein VITISV_001775 [Vitis vinifera]
INB07_rep_c12394	AT5G09660	9607.76	11799.2	1609.38	6063.41	ref|XP_002270921.1| PREDICTED: hypothetical protein [Vitis vinifera] gi|147774268|emb|CAN65552.1| hypothetical protein VITISV_033330 [Vitis vinifera] gi|297736349|emb|CBI25072.3| unnamed protein product [Vitis vinifera]
INB07_rep_c34433	AT2G46830	267.581	459.32	44.6863	306.778	emb|CAN81352.1| hypothetical protein VITISV_012722 [Vitis vinifera]
INB07_c4417	AT3G62040	70.9082	96.7138	11.6454	14.0204	ref|XP_002280756.1| PREDICTED: hypothetical protein [Vitis vinifera]
INB07_c659	AT4G03210	1129.77	784.209	184.108	416.306	gb|ACD03214.1| xyloglucan endotransglucosylase/hydrolase 4 [Actinidia deliciosa]
INB07_rep_c7759	AT2G27050	88.7949	56.4178	14.3243	89.3048	gb|ABG89103.1| ethylene insensitive-like protein 4 [Musa acuminata]
INB07_rep_c16026	AT4G15610	125.403	138.818	19.92	53.8781	sp|Q1EPG6.2|CSPL2_MUSAC RecName: Full=CASP-like protein MA4_106O17.52
INB07_c586	AT2G38430	123.965	137.059	19.6699	50.3205	emb|CBI28672.3| unnamed protein product [Vitis vinifera]
INB07_rep_c16435	AT3G17240	2010.98	1948.34	319.03	544.21	gb|ACJ11739.1| dihydrolipoamide dehydrogenase [Gossypium hirsutum]
INB07_rep_c14845	AT5G02960	5633.68	8221.03	892.453	4885.51	ref|NP_001131287.1| uncharacterized protein LOC100192600 [Zea mays] gi|242032479|ref|XP_002463634.1| hypothetical protein SORBIDRAFT_01g003410 [Sorghum bicolor] gi|242059153|ref|XP_002458722.1| hypothetical protein SORBIDRAFT_03g039010 [Sorghum bicolor] gi|242090801|ref|XP_002441233.1| hypothetical protein SORBIDRAFT_09g022840 [Sorghum bicolor] gi|194691088|gb|ACF79628.1| unknown [Zea mays] gi|19…
INB07_c21959	AT1G35510	55.6009	114.989	8.78926	24.7278	ref|XP_002325978.1| predicted protein [Populus trichocarpa] gi|222862853|gb|EEF00360.1| predicted protein [Populus trichocarpa]
INB07_rep_c12683	AT2G46860	110.501	81.0342	17.4404	61.3937	gb|AES85005.1| Soluble inorganic pyrophosphatase [Medicago truncatula]
INB07_c21180	AT1G59950	518.802	371.267	81.7172	325.18	ref|XP_002270243.1| PREDICTED: hypothetical protein [Vitis vinifera]
INB07_rep_c7804	AT4G29480	9404.34	7791.76	1480.38	481.317	ref|XP_002277333.1| PREDICTED: hypothetical protein [Vitis vinifera] gi|147818794|emb|CAN67282.1| hypothetical protein VITISV_021594 [Vitis vinifera] gi|296081617|emb|CBI20622.3| unnamed protein product [Vitis vinifera]
INB07_rep_c8299	AT3G20970	8808.47	7923.38	1380.23	3229.35	ref|XP_003568893.1| PREDICTED: nifU-like protein 4, mitochondrial-like [Brachypodium distachyon]
INB07_c697	AT4G39120	3044.59	2435.47	474.571	1500.92	emb|CBI37692.3| unnamed protein product [Vitis vinifera]
INB07_rep_c12106	AT1G32410	326.972	302.331	50.9216	182.895	ref|XP_002329532.1| predicted protein [Populus trichocarpa] gi|222870241|gb|EEF07372.1| predicted protein [Populus trichocarpa]
INB07_c3939	AT4G33945	380.87	468.918	59.2895	207.756	ref|XP_002281840.1| PREDICTED: hypothetical protein [Vitis vinifera] gi|297741329|emb|CBI32460.3| unnamed protein product [Vitis vinifera]
INB07_c210	AT3G16910	7210.31	5556.98	1097.36	2172.99	gb|EEC75080.1| hypothetical protein OsI_11221 [Oryza sativa Indica Group]
INB07_rep_c9057	AT5G27990	2024.04	1770.69	307.932	2239.47	ref|XP_002512262.1| Pre-rRNA-processing protein TSR2, putative [Ricinus communis] gi|223548223|gb|EEF49714.1| Pre-rRNA-processing protein TSR2, putative [Ricinus communis]
INB07_rep_c11302	AT3G46640	9185.14	8763.96	1381.8	1810.69	dbj|BAE16280.1| NbPCL1 [Nicotiana benthamiana]
INB07_c1698	AT3G52200	5533.67	9340.42	828.007	2560.41	emb|CBI40195.3| unnamed protein product [Vitis vinifera]
INB07_c775	AT4G30190	5269.81	5274.43	787.223	3696.62	emb|CBW30173.1| Plasma membrane ATPase 4 [Musa balbisiana]
INB07_rep_c9946	AT2G44620	1211.51	3214.22	178.492	1977.76	gb|AEQ94176.1| acyl carrier protein precursor [Elaeis guineensis]
INB07_c6368	AT4G18930	540.465	615.071	79.5096	139.679	ref|XP_002317317.1| predicted protein [Populus trichocarpa] gi|222860382|gb|EEE97929.1| predicted protein [Populus trichocarpa]
INB07_c694	AT5G58560	49.197	36.8642	7.10535	13.1629	ref|NP_001044703.2| Os01g0832000 [Oryza sativa Japonica Group] gi|56785181|dbj|BAD81857.1| unknown protein [Oryza sativa Japonica Group] gi|218189315|gb|EEC71742.1| hypothetical protein OsI_04308 [Oryza sativa Indica Group] gi|222619492|gb|EEE55624.1| hypothetical protein OsJ_03964 [Oryza sativa Japonica Group] gi|255673842|dbj|BAF06617.2| Os01g0832000 [Oryza sativa Japonica Group]
INB07_c131	AT3G20270	2124.54	2075.19	306.385	1721.18	ref|XP_002513316.1| hypothetical protein RCOM_1573710 [Ricinus communis] gi|223547224|gb|EEF48719.1| hypothetical protein RCOM_1573710 [Ricinus communis]
INB07_rep_c7783	AT1G09780	126.946	88.6643	18.0932	21.4592	sp|Q42908.1|PMGI_MESCR RecName: Full=2,3-bisphosphoglycerate-independent phosphoglycerate mutase; Short=BPG-independent PGAM; Short=Phosphoglyceromutase; AltName: Full=PGAM-I gi|602426|gb|AAA86979.1| phosphoglyceromutase [Mesembryanthemum crystallinum]
INB07_c3013	AT1G03910	1550.19	2340.61	219.633	857.102	ref|XP_002264567.1| PREDICTED: hypothetical protein [Vitis vinifera] gi|297740019|emb|CBI30201.3| unnamed protein product [Vitis vinifera]
INB07_rep_c14511	AT3G22370	58703.1	65877.2	8312.16	23490.2	dbj|BAI49704.1| alternative oxidase [Lysichiton camtschatcensis]
INB07_rep_c8430	AT1G60550	4144.9	4681.33	583.624	1653.37	ref|NP_001159194.1| uncharacterized protein LOC100304279 [Zea mays] gi|223942561|gb|ACN25364.1| unknown [Zea mays]
INB07_rep_c7784	AT3G06860	103.23	72.2308	14.487	21.6226	gb|ACN35901.1| unknown [Zea mays]
INB07_rep_c17163	AT5G03290	13662.4	17590.8	1913.77	531.447	ref|XP_002519520.1| isocitrate dehydrogenase, putative [Ricinus communis] gi|223541383|gb|EEF42934.1| isocitrate dehydrogenase, putative [Ricinus communis]
INB07_c1759	AT4G23160	234.559	263.178	32.8466	212.153	emb|CAN62535.1| hypothetical protein VITISV_041880 [Vitis vinifera]
INB07_c33323	AT5G01620	875.585	763.427	122.157	227.954	ref|XP_002323026.1| predicted protein [Populus trichocarpa] gi|222867656|gb|EEF04787.1| predicted protein [Populus trichocarpa]
INB07_rep_c14782	AT3G23490	5779.85	6078.44	804.711	3110.99	ref|XP_002285393.1| PREDICTED: hypothetical protein [Vitis vinifera] gi|317376147|sp|A5BJL8.1|CYNS_VITVI RecName: Full=Cyanate hydratase; Short=Cyanase; AltName: Full=Cyanate hydrolase; AltName: Full=Cyanate lyase gi|147779192|emb|CAN67990.1| hypothetical protein VITISV_023919 [Vitis vinifera]
INB07_c7341	AT2G04039	2945.72	2239.92	406.238	705.972	emb|CBI23563.3| unnamed protein product [Vitis vinifera]
INB07_rep_c8235	AT2G13360	7624.63	7617.12	1030.98	2743.25	gb|AAB95218.1| putative serine-glyoxylate aminotransferase [Fritillaria agrestis]
INB07_c6697	AT2G45770	1014.79	1139.08	129.273	37.051	ref|XP_003545054.1| PREDICTED: protein FAR1-RELATED SEQUENCE 5-like [Glycine max]
INB07_c18940	AT3G01060	943.416	1241.63	118.5	1173.48	ref|XP_002284191.1| PREDICTED: hypothetical protein isoform 1 [Vitis vinifera] gi|296082978|emb|CBI22279.3| unnamed protein product [Vitis vinifera]
INB07_c34591	AT1G19980	196.268	177.162	24.4744	20.2708	ref|XP_002279957.1| PREDICTED: hypothetical protein [Vitis vinifera]
INB07_c4397	AT3G06500	19734.8	31426.1	2452.21	23244	ref|XP_003591226.1| Neutral invertase [Medicago truncatula] gi|355480274|gb|AES61477.1| Neutral invertase [Medicago truncatula]
INB07_rep_c15169	AT2G20180	1152.33	790.784	141.82	106.789	ref|XP_002302124.1| predicted protein [Populus trichocarpa] gi|222843850|gb|EEE81397.1| predicted protein [Populus trichocarpa]
INB07_rep_c10643	AT1G07830	3260.96	3044.59	392.193	2048.84	ref|XP_003523033.1| PREDICTED: 39S ribosomal protein L47, mitochondrial-like [Glycine max] gi|255640572|gb|ACU20571.1| unknown [Glycine max]
INB07_rep_c8040	AT5G01340	5654.12	4878.8	665.745	1428.61	ref|XP_002322991.1| predicted protein [Populus trichocarpa] gi|222867621|gb|EEF04752.1| predicted protein [Populus trichocarpa]
INB07_c1201	AT1G27480	17424.3	15180.2	2026.91	7264.31	ref|XP_002285416.1| PREDICTED: hypothetical protein [Vitis vinifera]
INB07_c1376	AT5G48930	369.577	256.429	42.908	16.6508	ref|XP_002332068.1| hydroxycinnamoyl CoA shikimate/quinate hydroxycinnamoyltransferase [Populus trichocarpa] gi|183585183|gb|ACC63883.1| quinate O-hydroxycinnamoyltransferase/shikimate O-hydroxycinnamoyltransferase [Populus trichocarpa] gi|222831954|gb|EEE70431.1| hydroxycinnamoyl CoA shikimate/quinate hydroxycinnamoyltransferase [Populus trichocarpa]
INB07_c5650	AT5G04830	7580.34	5818.41	874.369	5161.81	ref|XP_003591689.1| hypothetical protein MTR_1g090630 [Medicago truncatula] gi|355480737|gb|AES61940.1| hypothetical protein MTR_1g090630 [Medicago truncatula]
INB07_rep_c13629	AT5G28840	3702.25	4605.71	425.346	2354.63	gb|ADB85573.1| GDP-D-mannose 3',5'-epimerase [Actinidia deliciosa]
INB07_rep_c16021	AT5G42850	145.354	159.036	16.6508	17.342	ref|XP_003546873.1| PREDICTED: thioredoxin-like protein Clot-like [Glycine max] gi|255626801|gb|ACU13745.1| unknown [Glycine max] gi|255635042|gb|ACU17879.1| unknown [Glycine max]
INB07_c1934	AT1G26850	34.8343	33.1389	3.98746	2.49388	ref|XP_002273644.1| PREDICTED: hypothetical protein [Vitis vinifera]
INB07_rep_c10252	AT5G66840	1579.06	2333.41	180.529	1682.37	ref|XP_002522314.1| conserved hypothetical protein [Ricinus communis] gi|223538392|gb|EEF39998.1| conserved hypothetical protein [Ricinus communis]
INB07_c11089	AT3G04720	28.2582	37.826	3.21432	14.4687	emb|CAA87070.1| pathogenesis-related protein PR-4 type [Sambucus nigra]
INB07_rep_c17261	AT2G01140	2435.47	2291.67	276.822	492.403	emb|CAB77243.2| fructose-bisphosphate aldolase [Persea americana]
INB07_rep_c16657	AT3G51100	16313.5	14842.4	1830.46	8763.96	emb|CBI37997.3| unnamed protein product [Vitis vinifera]
INB07_c2589	AT5G07350	671.63	633.229	75.2602	13.7899	ref|XP_002278217.1| PREDICTED: hypothetical protein [Vitis vinifera] gi|296082235|emb|CBI21240.3| unnamed protein product [Vitis vinifera]
INB07_rep_c9393	AT5G67300	981.554	915.424	109.057	252.258	gb|AAZ20429.1| MYB6 [Malus x domestica] gi|302398951|gb|ADL36770.1| MYB domain class transcription factor [Malus x domestica]
INB07_c2797	AT1G05060	488.812	431.929	53.6937	100.035	ref|XP_002320477.1| predicted protein [Populus trichocarpa] gi|222861250|gb|EEE98792.1| predicted protein [Populus trichocarpa]
INB07_rep_c12303	AT5G14670	24063.8	21598.7	2641.84	10375.8	ref|XP_003613219.1| ADP-ribosylation factor [Medicago truncatula] gi|355514554|gb|AES96177.1| ADP-ribosylation factor [Medicago truncatula]
INB07_c5016	AT3G48680	6819.08	8736.13	735.37	2938.79	ref|XP_002511161.1| Protein yrdA, putative [Ricinus communis] gi|223550276|gb|EEF51763.1| Protein yrdA, putative [Ricinus communis]
INB07_c19142	AT1G79840	94.4347	152.003	10.0633	13.9884	emb|CBI36129.3| unnamed protein product [Vitis vinifera]
INB07_rep_c18305	AT3G53150	108.358	206.895	11.4163	33.637	ref|XP_002265257.1| PREDICTED: hypothetical protein [Vitis vinifera] gi|147799194|emb|CAN65772.1| hypothetical protein VITISV_030408 [Vitis vinifera]
INB07_rep_c7982	AT1G67090	118.944	145.955	12.4474	158.602	sp|P19312.1|RBS6_LEMGI RecName: Full=Ribulose bisphosphate carboxylase small chain SSU5B, chloroplastic; Short=RuBisCO small subunit SSU5B; Flags: Precursor gi|295821|emb|CAA35100.1| ribulose bisphosphate carboxylase [Lemna gibba]
INB07_c3933	AT2G33590	287.573	182.118	30.0604	117.902	ref|XP_002510730.1| cinnamoyl-CoA reductase, putative [Ricinus communis] gi|223551431|gb|EEF52917.1| cinnamoyl-CoA reductase, putative [Ricinus communis]
INB07_rep_c17080	AT3G17240	5892.07	6541.48	607.824	1167.17	gb|AAS47493.1| lipoamide dehydrogenase [Capsicum annuum]
INB07_c1087	AT3G04560	1326.05	1638.58	135.971	1420.15	gb|ADZ55301.1| hypothetical protein MA17P03.8 [Coffea arabica]
INB07_c366	AT2G22480	363.657	641.973	36.1834	171.681	ref|XP_002278018.1| PREDICTED: hypothetical protein [Vitis vinifera] gi|296082897|emb|CBI22198.3| unnamed protein product [Vitis vinifera]
INB07_c14304	AT3G51440	749.261	775.523	74.3512	399.999	ref|XP_002277807.1| PREDICTED: hypothetical protein [Vitis vinifera] gi|297738548|emb|CBI27793.3| unnamed protein product [Vitis vinifera]
INB07_c4078	AT3G21260	889.239	943.646	84.4528	270.923	emb|CAD40826.2| OSJNBa0006B20.21 [Oryza sativa Japonica Group]
INB07_c1720	AT2G46830	1669.49	1701.5	156.53	894.622	ref|XP_002267720.1| PREDICTED: hypothetical protein [Vitis vinifera]
INB07_rep_c16256	AT3G09810	82.0776	72.5997	7.69463	14.6768	gb|ABK92857.1| unknown [Populus trichocarpa]
INB07_rep_c7715	AT5G17330	76.6026	67.5873	7.08694	44.5221	ref|XP_002285267.1| PREDICTED: hypothetical protein [Vitis vinifera]
INB07_c2310	AT4G08540	368.741	417.461	33.7371	331.786	ref|XP_002285818.1| PREDICTED: hypothetical protein [Vitis vinifera] gi|302141899|emb|CBI19102.3| unnamed protein product [Vitis vinifera]
INB07_rep_c8131	AT5G03455	8736.13	7292.36	798.459	440.927	ref|XP_002466015.1| hypothetical protein SORBIDRAFT_01g050100 [Sorghum bicolor] gi|241919869|gb|EER93013.1| hypothetical protein SORBIDRAFT_01g050100 [Sorghum bicolor]
INB07_rep_c15062	AT5G47550	54207.9	34064.4	4951.92	23692.6	gb|AAG38521.1|AF283536_1 cystatin-like protein [Citrus x paradisi]
INB07_c1486	AT5G01090	4079.98	3779.75	365.552	4858.31	ref|XP_002322948.1| predicted protein [Populus trichocarpa] gi|222867578|gb|EEF04709.1| predicted protein [Populus trichocarpa]
INB07_rep_c16124	AT1G13390	2457.9	2905.29	219.456	2218.68	gb|ABW74476.1| unknown [Paeonia suffruticosa]
INB07_rep_c7983	AT4G32250	11582.3	11096	1023.61	119.697	ref|XP_003563292.1| PREDICTED: E3 ubiquitin-protein ligase KEG-like isoform 1 [Brachypodium distachyon]
INB07_c18111	AT5G64170	1395.97	1324.93	121.752	393.919	ref|XP_002264923.1| PREDICTED: hypothetical protein [Vitis vinifera]
INB07_rep_c10431	AT2G02010	8190.38	9036.25	707.681	4043.88	ref|XP_002285267.1| PREDICTED: hypothetical protein [Vitis vinifera]
INB07_rep_c20682	AT2G46600	5215.2	4722.25	450.406	2307.53	ref|XP_002320212.1| predicted protein [Populus trichocarpa] gi|222860985|gb|EEE98527.1| predicted protein [Populus trichocarpa]
INB07_rep_c17050	AT5G41080	10924.1	10810.1	936.632	3166.39	ref|XP_002273468.1| PREDICTED: hypothetical protein [Vitis vinifera] gi|147820259|emb|CAN71478.1| hypothetical protein VITISV_038621 [Vitis vinifera]
INB07_c1683	AT1G62990	1192.53	991.729	101.861	477.088	ref|NP_001150419.1| homeobox protein HD1 [Zea mays] gi|195639114|gb|ACG39025.1| homeobox protein HD1 [Zea mays]
INB07_rep_c12469	AT3G46010	34579.3	28840.5	2885.8	11886.7	gb|ACF06463.1| actin depolymerizing factor [Elaeis guineensis]
INB07_c1669	AT3G54950	3632.16	6187.91	298.596	3021.85	ref|XP_002276337.1| PREDICTED: hypothetical protein [Vitis vinifera]
INB07_rep_c23266	AT5G20570	2090.31	1550.54	171.39	835.041	ref|XP_002278332.1| PREDICTED: hypothetical protein [Vitis vinifera] gi|147781652|emb|CAN64830.1| hypothetical protein VITISV_003357 [Vitis vinifera] gi|297738557|emb|CBI27802.3| unnamed protein product [Vitis vinifera]
INB07_c2660	AT3G29240	6547.95	4864.14	530.365	2166.99	ref|XP_002284130.1| PREDICTED: hypothetical protein [Vitis vinifera]
INB07_c4323	AT4G00570	281.713	219.633	22.5159	50.0636	ref|XP_002266697.1| PREDICTED: hypothetical protein [Vitis vinifera] gi|297745211|emb|CBI40291.3| unnamed protein product [Vitis vinifera]
INB07_rep_c7671	AT3G54260	4622.47	4652.64	366.444	556.608	ref|XP_002521177.1| conserved hypothetical protein [Ricinus communis] gi|223539624|gb|EEF41208.1| conserved hypothetical protein [Ricinus communis]
INB07_rep_c12219	AT5G14780	328.907	236.224	25.6328	83.1781	ref|XP_002278444.1| PREDICTED: hypothetical protein [Vitis vinifera] gi|296087673|emb|CBI34929.3| unnamed protein product [Vitis vinifera]
INB07_rep_c8258	AT1G24620	27193.6	18627.9	2117.25	18486.5	ref|NP_001045400.1| Os01g0949500 [Oryza sativa Japonica Group] gi|75330810|sp|Q8RZB5.1|CML10_ORYSJ RecName: Full=Probable calcium-binding protein CML10; AltName: Full=Calmodulin-like protein 10 gi|19386815|dbj|BAB86193.1| putative pollen allergen Jun o 4 [Oryza sativa Japonica Group] gi|113534931|dbj|BAF07314.1| Os01g0949500 [Oryza sativa Japonica Group] gi|215678978|dbj|BAG96408.1| unnamed prote…
INB07_c17836	AT1G32730	809.067	769.863	62.7768	476.093	ref|XP_002279644.1| PREDICTED: hypothetical protein [Vitis vinifera]
INB07_rep_c16837	AT5G50260	91929.1	153667	6905.01	1935.95	gb|AAP41847.1| senescence-associated cysteine protease [Anthurium andraeanum]
INB07_c23304	AT1G62730	787.223	505.488	58.2113	463.867	ref|XP_002266769.1| PREDICTED: hypothetical protein [Vitis vinifera]
INB07_c31863	AT5G09820	909.033	539.136	67.2091	466.521	ref|XP_002522199.1| structural molecule, putative [Ricinus communis] gi|223538570|gb|EEF40174.1| structural molecule, putative [Ricinus communis]
INB07_rep_c7758	AT1G62280	466.162	376.012	33.7515	122.589	ref|XP_002269615.1| PREDICTED: hypothetical protein [Vitis vinifera]
INB07_rep_c11761	AT3G13062	93.7724	98.9223	6.69803	17.5859	ref|NP_850574.1| lipid-binding START domain-containing protein [Arabidopsis thaliana] gi|332641765|gb|AEE75286.1| lipid-binding START domain-containing protein [Arabidopsis thaliana]
INB07_rep_c24287	AT5G12900	111.855	99.7261	7.94329	20.7844	ref|XP_002283014.1| PREDICTED: hypothetical protein [Vitis vinifera] gi|297746366|emb|CBI16422.3| unnamed protein product [Vitis vinifera]
INB07_rep_c14608	AT1G09780	1367.39	1218.44	94.635	72.9974	ref|XP_002323696.1| predicted protein [Populus trichocarpa] gi|222868326|gb|EEF05457.1| predicted protein [Populus trichocarpa]
INB07_rep_c10146	AT4G21210	35.7658	45.3606	2.26133	4.5144	dbj|BAC45149.1| putative ATP/GTP-binding protein [Oryza sativa Japonica Group]
INB07_c33414	AT2G43040	802.449	665.745	46.5983	873.928	ref|XP_002514581.1| o-linked n-acetylglucosamine transferase, ogt, putative [Ricinus communis] gi|223546185|gb|EEF47687.1| o-linked n-acetylglucosamine transferase, ogt, putative [Ricinus communis]
INB07_c7174	AT3G50440	49.9924	32.7165	2.82967	19.7225	gb|AAR87711.1| salicylic acid-binding protein 2 [Nicotiana tabacum]
INB07_rep_c16896	AT1G07940	3605.46	6177.33	202.325	6205.93	gb|ABA12221.1| translation elongation factor 1A-5 [Gossypium hirsutum]
INB07_c21490	AT1G73500	39.5307	21.9484	2.19873	37.7112	ref|XP_002283080.1| PREDICTED: hypothetical protein [Vitis vinifera]
INB07_rep_c11377	AT3G47340	14635.4	18807.3	797.655	2356.94	gb|ACF06573.1| asparagine synthetase [Elaeis guineensis]
INB07_rep_c14663	AT4G25550	4344.96	4885.51	235.3	5457.37	ref|XP_002269748.1| PREDICTED: hypothetical protein isoform 1 [Vitis vinifera] gi|297745235|emb|CBI40315.3| unnamed protein product [Vitis vinifera]
INB07_c7438	AT1G65480	2002.58	1243.3	105.194	657.526	gb|ADW76861.1| flowering locus T [Cymbidium faberi]
INB07_c2855	AT4G17090	107.649	165.595	5.59273	4.59434	ref|XP_002326690.1| predicted protein [Populus trichocarpa] gi|222834012|gb|EEE72489.1| predicted protein [Populus trichocarpa]
INB07_c89	AT3G30775	6883.09	6266.98	346.849	176.175	ref|XP_003541221.1| PREDICTED: proline dehydrogenase 2, mitochondrial-like [Glycine max]
INB07_c18279	AT2G30550	1405.17	3162.12	70.1782	2476.65	ref|XP_002306818.1| predicted protein [Populus trichocarpa] gi|222856267|gb|EEE93814.1| predicted protein [Populus trichocarpa]
INB07_rep_c13938	AT2G35240	1976.72	2132.89	95.5594	857.19	emb|CAD41861.2| OSJNBa0041A02.8 [Oryza sativa Japonica Group] gi|116310924|emb|CAH67862.1| B0403H10-OSIGBa0105A11.14 [Oryza sativa Indica Group] gi|218195501|gb|EEC77928.1| hypothetical protein OsI_17265 [Oryza sativa Indica Group] gi|222629485|gb|EEE61617.1| hypothetical protein OsJ_16041 [Oryza sativa Japonica Group]
INB07_c1094	AT4G10520	16550.4	27823.5	753.439	1840.87	ref|NP_001044505.1| Os01g0794800 [Oryza sativa Japonica Group] gi|20146283|dbj|BAB89065.1| putative subtilisin-like serine protease [Oryza sativa Japonica Group] gi|20160946|dbj|BAB89881.1| putative subtilisin-like serine protease [Oryza sativa Japonica Group] gi|113534036|dbj|BAF06419.1| Os01g0794800 [Oryza sativa Japonica Group] gi|215693368|dbj|BAG88750.1| unnamed protein product [Oryza sativa…
INB07_rep_c20507	AT1G50590	332.411	428.409	14.2149	18.05	ref|XP_003519609.1| PREDICTED: pirin-like protein At1g50590-like [Glycine max]
INB07_c20063	AT2G31900	54.3223	35.441	2.19614	19.5046	gb|AAQ87016.1| myosin heavy chain class XI E3 protein [Oryza sativa Japonica Group]
INB07_rep_c19210	AT1G72210	52.2072	167.607	2.08225	64.4987	emb|CAH67958.1| OSIGBa0142I02-OSIGBa0101B20.1 [Oryza sativa Indica Group]
INB07_c18591	AT1G07390	86.7088	101.535	3.21105	3.70293	gb|EEC76676.1| hypothetical protein OsI_14655 [Oryza sativa Indica Group]
INB07_c3427	AT1G48900	158.332	213.663	5.27434	31.2966	ref|XP_002517663.1| signal recognition particle 54 kD protein, putative [Ricinus communis] gi|223543295|gb|EEF44827.1| signal recognition particle 54 kD protein, putative [Ricinus communis]
INB07_rep_c17851	AT3G03420	896.102	847.32	29.6886	345.346	ref|XP_002526954.1| protein with unknown function [Ricinus communis] gi|223533706|gb|EEF35441.1| protein with unknown function [Ricinus communis]
INB07_c9499	AT1G28480	867.845	854.784	28.4172	1010.24	ref|XP_002262673.1| PREDICTED: hypothetical protein [Vitis vinifera]
INB07_rep_c7813	AT1G17020	8253.1	12695	256.364	2820.73	ref|XP_002279625.1| PREDICTED: hypothetical protein [Vitis vinifera] gi|297742182|emb|CBI33969.3| unnamed protein product [Vitis vinifera]
INB07_rep_c32291	AT3G09810	11064	15357.7	339.715	4240.77	ref|NP_001042725.1| Os01g0276100 [Oryza sativa Japonica Group] gi|6539562|dbj|BAA88179.1| putative isocitrate dehydrogenase [Oryza sativa Japonica Group] gi|81686717|dbj|BAE48299.1| NAD-dependent isocitrate dehydrogenase a [Oryza sativa Japonica Group] gi|113532256|dbj|BAF04639.1| Os01g0276100 [Oryza sativa Japonica Group] gi|125569901|gb|EAZ11416.1| hypothetical protein OsJ_01284 [Oryza sativa J…
INB07_c1079	AT4G09510	107.518	84.9085	3.01065	15.0363	gb|ABA08442.1| neutral/alkaline invertase [Manihot esculenta]
INB07_c7165	AT5G48250	109.514	115.696	2.97014	25.8819	emb|CBI28476.3| unnamed protein product [Vitis vinifera]
INB07_c1448	AT1G30380	457.141	395.701	10.2862	333.629	gb|ADU85605.1| photosystem I reaction center subunit psaK [Wolffia australiana] gi|351066137|gb|AEQ39043.1| putative chloroplast photosystem I reaction center subunit psaK [Wolffia arrhiza] gi|351066145|gb|AEQ39047.1| putative chloroplast photosystem I reaction center subunit psaK [Wolffia arrhiza]
INB07_c32384	AT4G32480	10729.7	13442.2	211.387	1775.36	ref|XP_002305794.1| predicted protein [Populus trichocarpa] gi|222848758|gb|EEE86305.1| predicted protein [Populus trichocarpa]
INB07_rep_c9873	AT3G09390	784.209	471.009	14.7228	267.51	ref|XP_002265094.1| PREDICTED: hypothetical protein isoform 2 [Vitis vinifera] gi|225440358|ref|XP_002265058.1| PREDICTED: hypothetical protein isoform 1 [Vitis vinifera] gi|161778786|gb|ABX79344.1| metallothionein [Vitis vinifera] gi|161778790|gb|ABX79346.1| metallothionein [Vitis vinifera] gi|297740375|emb|CBI30557.3| unnamed protein product [Vitis vinifera]
INB07_c21059	AT1G55230	5832.22	7126.74	107.575	1080.31	ref|NP_001063301.1| Os09g0444900 [Oryza sativa Japonica Group] gi|51536143|dbj|BAD38317.1| plant viral-response family protein-like [Oryza sativa Japonica Group] gi|113631534|dbj|BAF25215.1| Os09g0444900 [Oryza sativa Japonica Group]
INB07_rep_c12251	AT1G32450	25602.5	31791.9	431.969	15091.3	ref|XP_002326709.1| predicted protein [Populus trichocarpa] gi|222834031|gb|EEE72508.1| predicted protein [Populus trichocarpa]
INB07_c13689	AT1G30330	1697.1	1927.71	28.5281	710.451	gb|ABK95913.1| unknown [Populus trichocarpa]
INB07_c5622	AT3G47420	947.864	627.726	15.5739	343.03	ref|XP_002510951.1| Glycerol-3-phosphate transporter, putative [Ricinus communis] gi|223550066|gb|EEF51553.1| Glycerol-3-phosphate transporter, putative [Ricinus communis]
INB07_c6416	AT4G34412	2341.61	2191.16	35.716	456.022	ref|XP_002330294.1| predicted protein [Populus trichocarpa] gi|222871329|gb|EEF08460.1| predicted protein [Populus trichocarpa]
INB07_rep_c16434	AT5G20980	18121.3	20751.4	265.567	328.374	ref|XP_002276438.1| PREDICTED: hypothetical protein [Vitis vinifera]
INB07_rep_c15707	AT5G40350	53156	61130.6	697.401	12542.7	ref|NP_001235850.1| MYB transcription factor MYB181 [Glycine max] gi|110931696|gb|ABH02847.1| MYB transcription factor MYB181 [Glycine max] gi|255627829|gb|ACU14259.1| unknown [Glycine max]
INB07_c6253	AT1G64660	36765.7	35577.3	386.474	3784.96	ref|XP_002518910.1| cystathionine gamma-synthase, putative [Ricinus communis] gi|223541897|gb|EEF43443.1| cystathionine gamma-synthase, putative [Ricinus communis]
INB07_rep_c20402	AT2G39980	2558.49	3015.83	22.2054	1924.42	ref|XP_002456651.1| hypothetical protein SORBIDRAFT_03g040180 [Sorghum bicolor] gi|241928626|gb|EES01771.1| hypothetical protein SORBIDRAFT_03g040180 [Sorghum bicolor]
INB07_c3483	AT2G45650	8969.24	9697.2	56.5012	3442.17	gb|AAQ83835.1| MADS box protein [Asparagus officinalis]
INB07_rep_c12422	AT1G08650	7173.41	8650.59	45.1015	955.503	emb|CAN74792.1| hypothetical protein VITISV_001997 [Vitis vinifera]
INB07_c18187	AT2G18910	536.511	840.489	3.21337	259.049	ref|XP_002282710.1| PREDICTED: hypothetical protein [Vitis vinifera] gi|296081765|emb|CBI20770.3| unnamed protein product [Vitis vinifera]
INB07_rep_c7563	AT1G07180	5802.49	4312.76	26.9903	487.142	ref|XP_002521423.1| Rotenone-insensitive NADH-ubiquinone oxidoreductase, mitochondrial precursor, putative [Ricinus communis] gi|223539322|gb|EEF40913.1| Rotenone-insensitive NADH-ubiquinone oxidoreductase, mitochondrial precursor, putative [Ricinus communis]
INB07_c1000	AT5G19670	9.26863	13.6479	9.58004	5.02177	ref|XP_003524401.1| PREDICTED: probable glycosyltransferase At5g03795-like [Glycine max]
INB07_c1021	AT5G04060	2.7782	6.63808	2.54663	2.76354	ref|XP_002533675.1| ATP binding protein, putative [Ricinus communis] gi|223526426|gb|EEF28705.1| ATP binding protein, putative [Ricinus communis]
INB07_c1039	AT5G51150	6.38118	6.78326	3.21635	3.98029	ref|XP_002278821.1| PREDICTED: hypothetical protein [Vitis vinifera] gi|297737380|emb|CBI26581.3| unnamed protein product [Vitis vinifera]
INB07_c10413	AT3G62910	2.54185	2.82678	2.45988	2.68985	ref|XP_002321029.1| predicted protein [Populus trichocarpa] gi|222861802|gb|EEE99344.1| predicted protein [Populus trichocarpa]
INB07_c1053	AT2G40860	2.93104	2.80586	2.55883	2.39588	ref|XP_002283443.1| PREDICTED: hypothetical protein isoform 2 [Vitis vinifera]
INB07_c10593	AT2G27590	3.14751	5.71905	3.43359	2.65893	ref|XP_002274661.1| PREDICTED: hypothetical protein [Vitis vinifera]
INB07_c1066	AT5G37630	2.82125	2.90731	2.34266	2.49611	ref|XP_002267656.1| PREDICTED: hypothetical protein [Vitis vinifera] gi|297745068|emb|CBI38660.3| unnamed protein product [Vitis vinifera]
INB07_c10986	AT3G24315	2.41855	2.3971	2.35166	2.32694	ref|XP_002528335.1| Vesicle transport protein SEC20, putative [Ricinus communis] gi|223532203|gb|EEF34007.1| Vesicle transport protein SEC20, putative [Ricinus communis]
INB07_c1107	AT1G31830	10.0307	14.2956	10.3402	4.4966	ref|XP_002280603.1| PREDICTED: hypothetical protein [Vitis vinifera]
INB07_c11608	AT3G45210	2.44348	4.49915	2.12402	2.2352	ref|XP_002274078.1| PREDICTED: hypothetical protein [Vitis vinifera]
INB07_c1190	AT3G05040	3.58633	3.44884	3.10581	2.69148	ref|XP_002457828.1| hypothetical protein SORBIDRAFT_03g014460 [Sorghum bicolor] gi|241929803|gb|EES02948.1| hypothetical protein SORBIDRAFT_03g014460 [Sorghum bicolor]
INB07_c1213	AT5G57360	2.49048	4.4972	2.55413	2.43986	ref|XP_002269105.1| PREDICTED: hypothetical protein [Vitis vinifera]
INB07_c1239	AT3G54970	2.63824	3.05944	2.68157	2.46223	ref|XP_003555340.1| PREDICTED: uncharacterized protein LOC100800620 [Glycine max]
INB07_c1245	AT5G04130	15.5906	13.0268	4.27753	2.47228	emb|CBI30132.3| unnamed protein product [Vitis vinifera]
INB07_c1313	AT5G11580	2.44457	5.40943	2.43521	2.38237	ref|XP_003569713.1| PREDICTED: E3 ubiquitin-protein ligase HERC2-like [Brachypodium distachyon]
INB07_c1329	AT3G52610	48.0385	84.6885	3.59794	20.9764	ref|XP_002308465.1| predicted protein [Populus trichocarpa] gi|222854441|gb|EEE91988.1| predicted protein [Populus trichocarpa]
INB07_c13425	AT3G12955	2.1355	2.15533	2.12711	2.08053	ref|XP_002317621.1| SAUR family protein [Populus trichocarpa] gi|222860686|gb|EEE98233.1| SAUR family protein [Populus trichocarpa]
INB07_c1364	AT5G26820	2.31296	3.98304	3.01026	2.0922	ref|XP_002512519.1| conserved hypothetical protein [Ricinus communis] gi|223548480|gb|EEF49971.1| conserved hypothetical protein [Ricinus communis]
INB07_c137	AT2G19450	3.23917	6.778	3.48889	4.31292	ref|XP_002279345.1| PREDICTED: hypothetical protein [Vitis vinifera] gi|297738641|emb|CBI27886.3| unnamed protein product [Vitis vinifera]
INB07_c1384	AT2G21410	3.10887	2.95998	2.35897	2.57795	ref|XP_002282009.1| PREDICTED: hypothetical protein [Vitis vinifera] gi|297746196|emb|CBI16252.3| unnamed protein product [Vitis vinifera]
INB07_c1397	AT5G16150	6.62547	108.894	4.96972	5.45091	ref|XP_002284052.1| PREDICTED: plastid hexose transporter [Vitis vinifera] gi|51574116|gb|AAU07980.1| plastid hexose transporter [Vitis vinifera] gi|296087262|emb|CBI33636.3| unnamed protein product [Vitis vinifera]
INB07_c1422	AT3G54660	3.32458	5.27242	2.69541	2.51507	ref|XP_002321515.1| glutathione reductase [Populus trichocarpa] gi|222868511|gb|EEF05642.1| glutathione reductase [Populus trichocarpa]
INB07_c143	AT5G49570	7.42123	32.1327	6.7868	7.25023	ref|XP_002512221.1| peptide n-glycanase, putative [Ricinus communis] gi|223548182|gb|EEF49673.1| peptide n-glycanase, putative [Ricinus communis]
INB07_c1438	AT1G15130	2.35267	2.4161	2.37828	2.33138	ref|XP_002283981.1| PREDICTED: hypothetical protein [Vitis vinifera]
INB07_c1455	AT2G02880	6.43826	7.8007	6.08305	2.64188	ref|XP_002273560.1| PREDICTED: hypothetical protein [Vitis vinifera]
INB07_c1466	AT4G33905	2.61725	9.74313	2.44907	2.75085	gb|ABA98698.2| peroxisomal membrane protein 22 kDa, putative, expressed [Oryza sativa Japonica Group]
INB07_c1490	AT4G12540	2.39128	2.47466	2.07297	2.15332	ref|XP_002278033.1| PREDICTED: hypothetical protein [Vitis vinifera]
INB07_c1492	AT1G17760	2.28948	16.9841	2.12434	2.08298	gb|AAF99818.1|AC034257_10 Similar to cleavage stimulation factor subunit [Arabidopsis thaliana]
INB07_c1497	AT5G18750	2.31796	2.43723	2.33191	2.14646	ref|NP_001068141.2| Os11g0578100 [Oryza sativa Japonica Group] gi|77551689|gb|ABA94486.1| DnaJ domain containing protein, expressed [Oryza sativa Japonica Group] gi|125577603|gb|EAZ18825.1| hypothetical protein OsJ_34362 [Oryza sativa Japonica Group] gi|255680211|dbj|BAF28504.2| Os11g0578100 [Oryza sativa Japonica Group]
INB07_c1586	AT1G75710	2.34617	6.67562	2.41226	2.34645	ref|XP_002276294.1| PREDICTED: hypothetical protein [Vitis vinifera]
INB07_c159	AT1G17230	7.27585	22.1722	5.6289	8.42156	ref|XP_002263001.1| PREDICTED: hypothetical protein [Vitis vinifera]
INB07_c1592	AT5G65740	5.26901	11.2544	8.00639	6.26822	ref|XP_002463953.1| hypothetical protein SORBIDRAFT_01g009490 [Sorghum bicolor] gi|241917807|gb|EER90951.1| hypothetical protein SORBIDRAFT_01g009490 [Sorghum bicolor]
INB07_c1600	AT3G20780	5.98891	13.3617	4.98562	3.33247	gb|ADE75679.1| unknown [Picea sitchensis]
INB07_c1615	AT4G02020	2.36719	5.51442	2.46278	2.49418	ref|XP_002270605.1| PREDICTED: hypothetical protein [Vitis vinifera]
INB07_c1634	AT5G35690	2.72694	7.75209	2.69322	2.71586	ref|XP_003574724.1| PREDICTED: uncharacterized protein LOC100839730 [Brachypodium distachyon]
INB07_c1639	AT1G26520	2.50868	22.7448	6.32208	2.71319	ref|XP_002274691.1| PREDICTED: hypothetical protein [Vitis vinifera]
INB07_c1641	AT2G31280	18.0383	27.695	6.22207	3.70931	emb|CBI30504.3| unnamed protein product [Vitis vinifera]
INB07_c1672	AT4G24380	2.57524	11.978	6.27475	6.87115	emb|CAH67099.1| H0818E04.16 [Oryza sativa Indica Group]
INB07_c16800	AT3G55400	10.2124	7.83735	3.15309	3.76128	emb|CBI31697.3| unnamed protein product [Vitis vinifera]
INB07_c176	AT5G23890	2.7507	5.15863	3.43672	3.77329	emb|CBI22707.3| unnamed protein product [Vitis vinifera]
INB07_c17692	AT3G02450	19.9411	14.5304	5.37101	3.49017	ref|XP_002525958.1| Cell division protease ftsH, putative [Ricinus communis] gi|223534690|gb|EEF36382.1| Cell division protease ftsH, putative [Ricinus communis]
INB07_c17699	AT5G12290	2.45922	2.48811	2.12467	2.1984	ref|XP_002523227.1| conserved hypothetical protein [Ricinus communis] gi|223537523|gb|EEF39148.1| conserved hypothetical protein [Ricinus communis]
INB07_c17708	AT3G05750	3.39529	3.16047	2.78506	3.21327	emb|CAN64499.1| hypothetical protein VITISV_043672 [Vitis vinifera]
INB07_c17722	AT1G12600	4.7687	4.48757	3.30933	3.62571	ref|XP_002273090.1| PREDICTED: hypothetical protein [Vitis vinifera] gi|296089139|emb|CBI38842.3| unnamed protein product [Vitis vinifera]
INB07_c17769	AT2G27230	13.5415	25.7661	5.85118	11.1078	ref|XP_002274971.1| PREDICTED: hypothetical protein [Vitis vinifera]
INB07_c17838	AT1G21610	2.4703	3.24925	2.48206	2.52878	ref|XP_002456749.1| hypothetical protein SORBIDRAFT_03g041880 [Sorghum bicolor] gi|241928724|gb|EES01869.1| hypothetical protein SORBIDRAFT_03g041880 [Sorghum bicolor]
INB07_c17891	AT1G30220	3.35135	6.68249	2.34548	3.28509	ref|XP_002448157.1| hypothetical protein SORBIDRAFT_06g022300 [Sorghum bicolor] gi|241939340|gb|EES12485.1| hypothetical protein SORBIDRAFT_06g022300 [Sorghum bicolor]
INB07_c17909	AT4G38225	31.5448	34.9264	8.46278	31.6618	ref|XP_002328277.1| predicted protein [Populus trichocarpa] gi|222837792|gb|EEE76157.1| predicted protein [Populus trichocarpa]
INB07_c17988	AT4G14570	17.3555	16.4714	6.01345	11.7161	ref|NP_001151758.1| LOC100285393 [Zea mays] gi|195649545|gb|ACG44240.1| acylamino-acid-releasing enzyme [Zea mays]
INB07_c1804	AT5G54390	5.91325	7.12185	3.13145	3.43435	ref|XP_002266810.1| PREDICTED: hypothetical protein [Vitis vinifera]
INB07_c18056	AT4G11650	2.85731	21.6678	2.32803	5.45602	gb|AAM21199.1|AF364864_1 pathogenesis-related protein 5-1 [Helianthus annuus]
INB07_c18183	AT4G27540	2.66101	2.63959	2.52954	2.54269	ref|XP_002532934.1| conserved hypothetical protein [Ricinus communis] gi|223527298|gb|EEF29450.1| conserved hypothetical protein [Ricinus communis]
INB07_c18330	AT1G27600	8.00753	6.6102	3.27996	2.58178	emb|CBI20871.3| unnamed protein product [Vitis vinifera]
INB07_c18383	AT5G08520	16.5508	13.6193	6.64852	2.83586	ref|XP_002306366.1| predicted protein [Populus trichocarpa] gi|222855815|gb|EEE93362.1| predicted protein [Populus trichocarpa]
INB07_c18385	AT3G26370	7.95014	53.8198	3.83667	12.5648	ref|XP_002530048.1| conserved hypothetical protein [Ricinus communis] gi|223530464|gb|EEF32348.1| conserved hypothetical protein [Ricinus communis]
INB07_c18405	AT1G11290	4.5998	6.40836	2.8819	3.15017	emb|CAN75306.1| hypothetical protein VITISV_040403 [Vitis vinifera]
INB07_c18484	AT5G54830	3.39308	3.75128	2.36086	3.50883	ref|XP_002515444.1| dopamine beta-monooxygenase, putative [Ricinus communis] gi|223545388|gb|EEF46893.1| dopamine beta-monooxygenase, putative [Ricinus communis]
INB07_c18555	AT2G26200	3.71352	8.32751	2.13001	4.39615	ref|XP_002308544.1| predicted protein [Populus trichocarpa] gi|222854520|gb|EEE92067.1| predicted protein [Populus trichocarpa]
INB07_c18565	AT3G61670	4.63982	11.9736	2.79385	4.73508	ref|XP_002271107.1| PREDICTED: hypothetical protein [Vitis vinifera]
INB07_c18571	AT4G24290	3.07453	4.23644	2.57911	2.49751	ref|XP_002263223.1| PREDICTED: hypothetical protein [Vitis vinifera] gi|297739517|emb|CBI29699.3| unnamed protein product [Vitis vinifera]
INB07_c18572	AT4G36400	2.90707	2.76928	2.48488	2.58555	emb|CBI17437.3| unnamed protein product [Vitis vinifera]
INB07_c18668	AT4G21590	14.1696	16.9974	6.82641	2.12525	emb|CBI18600.3| unnamed protein product [Vitis vinifera]
INB07_c18683	AT1G30360	4.963	6.21284	2.34645	6.65121	ref|XP_002280109.1| PREDICTED: hypothetical protein [Vitis vinifera]
INB07_c18720	AT5G64390	2.74161	2.84558	2.24196	2.43655	ref|XP_002269250.1| PREDICTED: hypothetical protein [Vitis vinifera]
INB07_c18748	AT2G45440	14.4137	16.1583	2.94656	4.04954	ref|XP_002521713.1| dihydrodipicolinate synthase, putative [Ricinus communis] gi|223539104|gb|EEF40700.1| dihydrodipicolinate synthase, putative [Ricinus communis]
INB07_c18807	AT3G27830	9.8352	53.7847	13.1051	29.3932	ref|XP_002298536.1| predicted protein [Populus trichocarpa] gi|118483906|gb|ABK93843.1| unknown [Populus trichocarpa] gi|222845794|gb|EEE83341.1| predicted protein [Populus trichocarpa]
INB07_c18888	AT3G06035	4.5751	4.24822	2.92228	3.17338	ref|XP_003562564.1| PREDICTED: uncharacterized GPI-anchored protein At3g06035-like [Brachypodium distachyon]
INB07_c18995	AT2G26570	2.60123	7.1586	4.91018	2.36892	ref|XP_003603037.1| hypothetical protein MTR_3g101660 [Medicago truncatula] gi|355492085|gb|AES73288.1| hypothetical protein MTR_3g101660 [Medicago truncatula]
INB07_c1904	AT1G43130	3.078	4.52891	3.83278	2.50357	ref|XP_002458824.1| hypothetical protein SORBIDRAFT_03g041010 [Sorghum bicolor] gi|241930799|gb|EES03944.1| hypothetical protein SORBIDRAFT_03g041010 [Sorghum bicolor]
INB07_c19049	AT3G49490	6.7868	5.42453	3.089	4.32089	ref|XP_003562173.1| PREDICTED: uncharacterized protein LOC100842414 [Brachypodium distachyon]
INB07_c19073	AT1G07200	2.08644	7.01541	2.21879	2.21048	ref|XP_002279036.1| PREDICTED: hypothetical protein [Vitis vinifera]
INB07_c19119	AT5G59740	14.0919	39.71	6.29584	6.23943	ref|XP_002531108.1| Adenosine 3'-phospho 5'-phosphosulfate transporter, putative [Ricinus communis] gi|223529304|gb|EEF31273.1| Adenosine 3'-phospho 5'-phosphosulfate transporter, putative [Ricinus communis]
INB07_c19294	AT2G07690	2.76693	2.81811	2.42669	2.70068	ref|NP_001048396.1| Os02g0797400 [Oryza sativa Japonica Group] gi|47497039|dbj|BAD19092.1| putative minichromosome maintenance deficient protein 5 [Oryza sativa Japonica Group] gi|113537927|dbj|BAF10310.1| Os02g0797400 [Oryza sativa Japonica Group] gi|215707283|dbj|BAG93743.1| unnamed protein product [Oryza sativa Japonica Group] gi|222623848|gb|EEE57980.1| hypothetical protein OsJ_08729 [Oryza s…
INB07_c19316	AT3G58050	4.25249	15.049	5.23949	3.27589	emb|CBI29995.3| unnamed protein product [Vitis vinifera]
INB07_c19322	AT5G66180	3.97353	3.36597	2.24631	4.01859	emb|CBI17362.3| unnamed protein product [Vitis vinifera]
INB07_c19347	AT5G55280	3.76246	18.8896	3.74899	5.42809	ref|XP_002531210.1| Cell division protein ftsZ, putative [Ricinus communis] gi|223529212|gb|EEF31187.1| Cell division protein ftsZ, putative [Ricinus communis]
INB07_c19358	AT1G10910	2.56966	3.98125	2.14293	2.32421	emb|CBI23812.3| unnamed protein product [Vitis vinifera]
INB07_c19405	AT4G29860	6.29262	8.42668	5.20431	3.77871	ref|XP_002278969.1| PREDICTED: hypothetical protein [Vitis vinifera]
INB07_c19425	AT1G09040	2.5815	2.78553	2.6473	2.33218	emb|CAN77379.1| hypothetical protein VITISV_043864 [Vitis vinifera]
INB07_c1952	AT1G11750	2.5677	7.99853	2.61273	6.50536	gb|AAC04810.1| clp-like energy-dependent protease [Fritillaria agrestis]
INB07_c19561	AT4G01020	2.49005	3.06624	2.72823	2.384	ref|XP_003559954.1| PREDICTED: putative uncharacterized protein At4g01020, chloroplastic-like [Brachypodium distachyon]
INB07_c19736	AT3G27120	3.75664	13.5866	2.62828	2.81302	ref|XP_002509525.1| ATP binding protein, putative [Ricinus communis] gi|223549424|gb|EEF50912.1| ATP binding protein, putative [Ricinus communis]
INB07_c1977	AT3G12210	2.32131	2.43567	2.0894	2.1419	ref|XP_002285490.1| PREDICTED: hypothetical protein [Vitis vinifera]
INB07_c19791	AT3G48420	3.44655	7.31983	2.63836	2.85986	ref|XP_002449536.1| hypothetical protein SORBIDRAFT_05g018080 [Sorghum bicolor] gi|241935379|gb|EES08524.1| hypothetical protein SORBIDRAFT_05g018080 [Sorghum bicolor]
INB07_c19851	AT5G19020	7.78418	6.76223	3.81851	5.4092	ref|XP_002277532.1| PREDICTED: hypothetical protein [Vitis vinifera]
INB07_c19899	AT4G19610	3.3006	25.4463	2.55251	2.69029	ref|XP_003543978.1| PREDICTED: LOW QUALITY PROTEIN: multiple RNA-binding domain-containing protein 1-like [Glycine max]
INB07_c19906	AT4G34280	3.46385	6.01711	4.13936	2.61898	ref|XP_002269406.1| PREDICTED: hypothetical protein [Vitis vinifera]
INB07_c19941	AT1G07320	4.90097	34.4761	6.84996	7.34359	ref|XP_003529033.1| PREDICTED: 50S ribosomal protein L4, chloroplastic-like isoform 1 [Glycine max] gi|356520772|ref|XP_003529034.1| PREDICTED: 50S ribosomal protein L4, chloroplastic-like isoform 2 [Glycine max]
INB07_c19978	AT4G32360	2.94084	8.21326	2.27201	2.5209	ref|XP_002280736.1| PREDICTED: hypothetical protein [Vitis vinifera] gi|297738792|emb|CBI28037.3| unnamed protein product [Vitis vinifera]
INB07_c20013	AT1G23980	2.27213	17.4212	3.4569	6.10407	ref|NP_001057231.1| Os06g0233200 [Oryza sativa Japonica Group] gi|51535192|dbj|BAD38165.1| putative RING finger 1 [Oryza sativa Japonica Group] gi|113595271|dbj|BAF19145.1| Os06g0233200 [Oryza sativa Japonica Group] gi|125554660|gb|EAZ00266.1| hypothetical protein OsI_22277 [Oryza sativa Indica Group] gi|215766038|dbj|BAG98266.1| unnamed protein product [Oryza sativa Japonica Group] gi|222635260|…
INB07_c20045	AT3G56510	8.40661	10.1605	7.12664	4.67261	ref|XP_002284683.1| PREDICTED: hypothetical protein [Vitis vinifera]
INB07_c20174	AT4G18520	2.20521	2.32077	2.23646	2.23298	ref|XP_002284293.1| PREDICTED: hypothetical protein [Vitis vinifera]
INB07_c2019	AT1G45230	4.81066	10.9923	4.89378	3.55305	ref|XP_002510210.1| DCL protein, chloroplast precursor, putative [Ricinus communis] gi|223550911|gb|EEF52397.1| DCL protein, chloroplast precursor, putative [Ricinus communis]
INB07_c2020	AT3G47910	3.37876	13.6204	7.19406	4.9115	ref|XP_002465805.1| hypothetical protein SORBIDRAFT_01g046140 [Sorghum bicolor] gi|241919659|gb|EER92803.1| hypothetical protein SORBIDRAFT_01g046140 [Sorghum bicolor]
INB07_c20258	AT3G18310	2.17711	4.27824	2.36494	2.35539	ref|XP_002530358.1| conserved hypothetical protein [Ricinus communis] gi|223530105|gb|EEF32019.1| conserved hypothetical protein [Ricinus communis]
INB07_c20277	AT2G37690	3.28718	3.85506	2.59226	2.93377	ref|XP_002319089.1| predicted protein [Populus trichocarpa] gi|222857465|gb|EEE95012.1| predicted protein [Populus trichocarpa]
INB07_c20284	AT2G04620	2.81718	9.3662	2.55746	2.47115	emb|CBI34990.3| unnamed protein product [Vitis vinifera]
INB07_c20294	AT5G05800	2.80758	61.1183	2.60347	2.57987	ref|XP_002276197.1| PREDICTED: hypothetical protein [Vitis vinifera] gi|296086102|emb|CBI31543.3| unnamed protein product [Vitis vinifera]
INB07_c2032	AT5G05460	2.43008	8.52164	4.25158	5.69831	ref|NP_187715.1| glycosyl hydrolase family 85 protein [Arabidopsis thaliana] gi|6016690|gb|AAF01517.1|AC009991_13 unknown protein [Arabidopsis thaliana] gi|332641475|gb|AEE74996.1| glycosyl hydrolase family 85 protein [Arabidopsis thaliana]
INB07_c20441	AT4G35520	2.13746	4.18149	2.15475	2.09071	ref|XP_002272829.1| PREDICTED: hypothetical protein [Vitis vinifera]
INB07_c20574	AT5G52950	2.45081	2.63209	2.0996	2.21879	ref|XP_002513608.1| hypothetical protein RCOM_1581370 [Ricinus communis] gi|223547516|gb|EEF49011.1| hypothetical protein RCOM_1581370 [Ricinus communis]
INB07_c20594	AT1G49405	25.9435	20.5689	8.63322	15.7186	ref|NP_001051391.1| Os03g0767900 [Oryza sativa Japonica Group] gi|108711271|gb|ABF99066.1| integral membrane protein, putative, expressed [Oryza sativa Japonica Group] gi|113549862|dbj|BAF13305.1| Os03g0767900 [Oryza sativa Japonica Group] gi|215741388|dbj|BAG97883.1| unnamed protein product [Oryza sativa Japonica Group] gi|222625866|gb|EEE59998.1| hypothetical protein OsJ_12722 [Oryza sativa Jap…
INB07_c20606	AT5G20165	2.27201	2.38972	2.23271	2.24125	ref|NP_001190346.1| uncharacterized protein [Arabidopsis thaliana] gi|332005424|gb|AED92807.1| uncharacterized protein [Arabidopsis thaliana]
INB07_c20743	AT1G67700	11.1348	11.0061	4.57686	5.76937	ref|XP_002515011.1| oligopeptidase, putative [Ricinus communis] gi|223546062|gb|EEF47565.1| oligopeptidase, putative [Ricinus communis]
INB07_c20811	AT3G11670	2.50498	2.61809	2.14777	2.26287	ref|XP_002266316.1| PREDICTED: hypothetical protein [Vitis vinifera] gi|297745205|emb|CBI40285.3| unnamed protein product [Vitis vinifera]
INB07_c20840	AT3G14920	2.51883	2.59684	2.43398	2.4307	ref|XP_002454968.1| hypothetical protein SORBIDRAFT_03g002300 [Sorghum bicolor] gi|241926943|gb|EES00088.1| hypothetical protein SORBIDRAFT_03g002300 [Sorghum bicolor]
INB07_c20874	AT3G10130	3.06875	3.93957	2.58641	2.83462	ref|XP_002282544.1| PREDICTED: hypothetical protein [Vitis vinifera]
INB07_c20880	AT4G15475	4.87875	10.9361	2.55939	4.75408	ref|XP_002279087.1| PREDICTED: hypothetical protein [Vitis vinifera]
INB07_c2101	AT5G65290	3.0484	3.19612	2.48438	2.546	ref|NP_001048176.1| Os02g0758100 [Oryza sativa Japonica Group] gi|46805692|dbj|BAD17093.1| LMBR1 integral membrane protein-like [Oryza sativa Japonica Group] gi|113537707|dbj|BAF10090.1| Os02g0758100 [Oryza sativa Japonica Group]
INB07_c21167	AT5G08720	2.18021	2.30524	2.17765	2.17424	emb|CBI21629.3| unnamed protein product [Vitis vinifera]
INB07_c21188	AT3G07930	2.401	2.52878	2.09655	2.18748	ref|XP_002514395.1| conserved hypothetical protein [Ricinus communis] gi|223546492|gb|EEF47991.1| conserved hypothetical protein [Ricinus communis]
INB07_c2119	AT1G58370	3.036	2.88232	2.41414	2.58074	gb|AEM36339.1| At1g58370 [Arabidopsis thaliana]
INB07_c21209	AT4G32060	6.96821	7.76586	4.28791	3.98275	ref|XP_003572710.1| PREDICTED: calcium uptake protein 1, mitochondrial-like [Brachypodium distachyon]
INB07_c213	AT4G35300	8.2576	34.1032	3.12433	18.5623	ref|XP_002520608.1| sugar transporter, putative [Ricinus communis] gi|223540207|gb|EEF41781.1| sugar transporter, putative [Ricinus communis]
INB07_c2139	AT1G50480	13.6441	15.9959	2.54804	5.10683	ref|XP_002285654.1| PREDICTED: hypothetical protein [Vitis vinifera]
INB07_c2144	AT3G51895	6.61943	10.9721	3.4974	10.1737	ref|XP_002280105.1| PREDICTED: hypothetical protein [Vitis vinifera]
INB07_c21445	AT4G13970	2.60461	2.57699	2.46606	2.50985	emb|CBI29086.3| unnamed protein product [Vitis vinifera]
INB07_c21463	AT3G42640	2.51343	2.63436	2.37706	2.40837	emb|CAN80223.1| hypothetical protein VITISV_027896 [Vitis vinifera]
INB07_c21482	AT1G65580	2.20499	6.64852	2.09841	3.87289	ref|XP_002266301.1| PREDICTED: hypothetical protein, partial [Vitis vinifera]
INB07_c2157	AT3G30390	18.4572	25.3951	7.73683	5.51506	ref|XP_002282329.1| PREDICTED: hypothetical protein [Vitis vinifera]
INB07_c21584	AT5G67100	6.87273	14.9191	6.74955	8.65955	gb|EEC71866.1| hypothetical protein OsI_04575 [Oryza sativa Indica Group]
INB07_c21796	AT2G33205	2.66374	2.67937	2.3971	2.59359	emb|CAH67268.1| OSIGBa0145C12.5 [Oryza sativa Indica Group] gi|218195170|gb|EEC77597.1| hypothetical protein OsI_16561 [Oryza sativa Indica Group]
INB07_c21857	AT4G36530	6.33602	6.17322	4.19931	3.88845	ref|XP_002521562.1| alpha/beta hydrolase, putative [Ricinus communis] gi|223539240|gb|EEF40833.1| alpha/beta hydrolase, putative [Ricinus communis]
INB07_c2187	AT5G06350	6.06052	18.7394	6.72383	3.79058	ref|XP_002274939.1| PREDICTED: hypothetical protein [Vitis vinifera]
INB07_c21894	AT1G34770	4.78967	9.11258	6.21132	3.33898	gb|EEC81524.1| hypothetical protein OsI_24918 [Oryza sativa Indica Group]
INB07_c21968	AT3G23760	6.18465	6.80542	5.0496	3.4974	ref|XP_002885592.1| hypothetical protein ARALYDRAFT_479891 [Arabidopsis lyrata subsp. lyrata] gi|297331432|gb|EFH61851.1| hypothetical protein ARALYDRAFT_479891 [Arabidopsis lyrata subsp. lyrata]
INB07_c21986	AT5G25500	2.60578	6.06052	2.80022	2.42333	ref|XP_002280575.1| PREDICTED: hypothetical protein [Vitis vinifera]
INB07_c2202	AT5G26760	4.99143	6.93508	3.44992	3.78059	ref|XP_002280625.1| PREDICTED: hypothetical protein [Vitis vinifera] gi|296089830|emb|CBI39649.3| unnamed protein product [Vitis vinifera]
INB07_c2204	AT3G08720	2.63959	4.62311	2.25285	2.47594	ref|NP_001050027.1| Os03g0334000 [Oryza sativa Japonica Group] gi|108707998|gb|ABF95793.1| Serine/threonine-protein kinase AtPK19, putative, expressed [Oryza sativa Japonica Group] gi|113548498|dbj|BAF11941.1| Os03g0334000 [Oryza sativa Japonica Group] gi|125586157|gb|EAZ26821.1| hypothetical protein OsJ_10738 [Oryza sativa Japonica Group] gi|215704239|dbj|BAG93079.1| unnamed protein product [Ory…
INB07_c22106	AT5G14030	3.10132	3.02536	2.46726	2.76124	ref|XP_002274525.1| PREDICTED: hypothetical protein isoform 1 [Vitis vinifera]
INB07_c2215	AT3G16170	4.31253	10.498	4.68998	3.11629	ref|XP_002279139.1| PREDICTED: hypothetical protein [Vitis vinifera]
INB07_c22182	AT1G47750	8.75887	8.31644	2.46664	2.58126	ref|XP_002894067.1| peroxisomal biogenesis factor 11 family protein [Arabidopsis lyrata subsp. lyrata] gi|297339909|gb|EFH70326.1| peroxisomal biogenesis factor 11 family protein [Arabidopsis lyrata subsp. lyrata]
INB07_c22206	AT1G44350	9.63453	9.69437	4.05345	4.37281	ref|XP_002284503.1| PREDICTED: hypothetical protein [Vitis vinifera]
INB07_c225	AT4G08920	2.23603	17.8459	2.41531	2.39187	gb|ABX79355.1| cryptochrome 1 [Vitis vinifera]
INB07_c22517	AT3G61350	3.80615	4.69909	2.53508	3.17141	ref|NP_001045669.1| Os02g0114600 [Oryza sativa Japonica Group] gi|113535200|dbj|BAF07583.1| Os02g0114600 [Oryza sativa Japonica Group] gi|215692952|dbj|BAG88372.1| unnamed protein product [Oryza sativa Japonica Group] gi|215707269|dbj|BAG93729.1| unnamed protein product [Oryza sativa Japonica Group]
INB07_c22528	AT3G06290	2.40837	2.42632	2.11322	2.28932	ref|XP_001762545.1| predicted protein [Physcomitrella patens subsp. patens] gi|162686278|gb|EDQ72668.1| predicted protein [Physcomitrella patens subsp. patens]
INB07_c22552	AT4G33420	2.64814	5.10386	2.81943	2.53819	ref|XP_002518016.1| Peroxidase 47 precursor, putative [Ricinus communis] gi|223542998|gb|EEF44534.1| Peroxidase 47 precursor, putative [Ricinus communis]
INB07_c22588	AT3G14470	3.0183	5.0519	2.50481	2.90123	ref|XP_002513078.1| leucine-rich repeat-containing protein, putative [Ricinus communis] gi|223548089|gb|EEF49581.1| leucine-rich repeat-containing protein, putative [Ricinus communis]
INB07_c2259	AT5G13110	2.56306	5.02053	2.15064	2.40746	ref|XP_003518668.1| PREDICTED: glucose-6-phosphate 1-dehydrogenase, chloroplastic-like [Glycine max]
INB07_c22599	AT3G06430	6.74955	24.7143	3.74669	3.92121	ref|XP_002274904.1| PREDICTED: hypothetical protein [Vitis vinifera]
INB07_c22603	AT5G14280	2.20744	13.8059	2.11856	3.77146	ref|NP_001055138.1| Os05g0302600 [Oryza sativa Japonica Group] gi|113578689|dbj|BAF17052.1| Os05g0302600 [Oryza sativa Japonica Group] gi|125551733|gb|EAY97442.1| hypothetical protein OsI_19372 [Oryza sativa Indica Group] gi|215692372|dbj|BAG87792.1| unnamed protein product [Oryza sativa Japonica Group]
INB07_c22727	AT2G44420	3.97455	17.9007	4.6289	5.68244	ref|XP_002438685.1| hypothetical protein SORBIDRAFT_10g024340 [Sorghum bicolor] gi|241916908|gb|EER90052.1| hypothetical protein SORBIDRAFT_10g024340 [Sorghum bicolor]
INB07_c22777	AT1G55870	2.82018	19.0394	2.60843	2.58164	ref|XP_002266069.1| PREDICTED: hypothetical protein [Vitis vinifera]
INB07_c22892	AT2G21090	3.49051	3.15255	2.56678	2.82192	emb|CBI37903.3| unnamed protein product [Vitis vinifera]
INB07_c2293	AT1G12680	2.12902	10.7738	2.15312	2.09356	gb|EAZ09422.1| hypothetical protein OsI_31695 [Oryza sativa Indica Group]
INB07_c22947	AT3G49210	2.49875	2.63392	2.34253	2.38669	ref|XP_002282418.1| PREDICTED: hypothetical protein [Vitis vinifera]
INB07_c22949	AT2G46520	9.69264	12.4718	3.58815	3.26061	emb|CBI40564.3| unnamed protein product [Vitis vinifera]
INB07_c22961	AT1G06820	2.3212	5.3707	2.46161	2.4293	gb|EEC68393.1| hypothetical protein OsI_36549 [Oryza sativa Indica Group]
INB07_c22968	AT3G60680	2.13793	7.57341	2.13092	3.82738	ref|NP_191627.1| uncharacterized protein [Arabidopsis thaliana] gi|7329678|emb|CAB82672.1| putative protein [Arabidopsis thaliana] gi|26449556|dbj|BAC41904.1| unknown protein [Arabidopsis thaliana] gi|29028892|gb|AAO64825.1| At3g60680 [Arabidopsis thaliana] gi|332646575|gb|AEE80096.1| uncharacterized protein [Arabidopsis thaliana]
INB07_c22978	AT2G03880	3.31523	34.5185	2.37276	9.21015	ref|XP_002279974.1| PREDICTED: hypothetical protein [Vitis vinifera]
INB07_c22993	AT5G57230	16.2982	13.6656	7.06997	8.90377	gb|ABK96632.1| unknown [Populus trichocarpa x Populus deltoides]
INB07_c23009	AT1G34270	2.55931	6.93401	2.94856	2.69468	ref|XP_002533317.1| catalytic, putative [Ricinus communis] gi|223526861|gb|EEF29074.1| catalytic, putative [Ricinus communis]
INB07_c2302	AT5G24300	9.15725	20.6636	5.61379	3.71571	gb|AAN37578.1| soluble starch synthase I [Colocasia esculenta]
INB07_c23039	AT3G51620	2.08693	12.3852	6.0728	2.15475	ref|XP_002266958.1| PREDICTED: hypothetical protein [Vitis vinifera]
INB07_c23101	AT1G26330	2.90519	3.09956	2.60637	2.49453	emb|CBI27315.3| unnamed protein product [Vitis vinifera]
INB07_c23126	AT1G53200	3.57853	10.2032	6.63808	4.01908	ref|XP_003539611.1| PREDICTED: uncharacterized protein LOC100819662 [Glycine max]
INB07_c23169	AT1G25500	15.609	15.6187	6.25673	12.6474	ref|XP_002282011.1| PREDICTED: hypothetical protein [Vitis vinifera] gi|297737849|emb|CBI27050.3| unnamed protein product [Vitis vinifera]
INB07_c2346	AT2G34260	2.91573	2.92848	2.48358	2.80777	ref|XP_002271081.1| PREDICTED: hypothetical protein [Vitis vinifera] gi|297743547|emb|CBI36414.3| unnamed protein product [Vitis vinifera]
INB07_c23810	AT3G63220	3.82738	5.89677	2.7952	2.60138	ref|XP_002524761.1| Protein AFR, putative [Ricinus communis] gi|223535945|gb|EEF37604.1| Protein AFR, putative [Ricinus communis]
INB07_c23912	AT5G59900	2.62798	5.95063	3.58891	2.27885	ref|XP_002281336.1| PREDICTED: hypothetical protein [Vitis vinifera]
INB07_c23968	AT4G15563	2.19115	3.47133	2.17805	2.7203	ref|XP_002516869.1| conserved hypothetical protein [Ricinus communis] gi|223543957|gb|EEF45483.1| conserved hypothetical protein [Ricinus communis]
INB07_c24099	AT3G48820	3.14537	7.54432	2.7222	2.42471	ref|NP_001238441.1| sialyltransferase-like [Glycine max] gi|70663490|emb|CAJ15144.1| sialyltransferase-like [Glycine max]
INB07_c24121	AT4G09010	2.92885	2.85953	2.35817	2.53998	ref|XP_003615163.1| hypothetical protein MTR_5g064610 [Medicago truncatula] gi|355516498|gb|AES98121.1| hypothetical protein MTR_5g064610 [Medicago truncatula]
INB07_c24122	AT1G68590	8.91094	7.36144	5.34717	8.35957	ref|XP_002529130.1| Plastid-specific 30S ribosomal protein 3, chloroplast precursor, putative [Ricinus communis] gi|223531409|gb|EEF33243.1| Plastid-specific 30S ribosomal protein 3, chloroplast precursor, putative [Ricinus communis]
INB07_c2415	AT1G21380	3.22826	7.9457	5.13942	3.09466	ref|XP_002520270.1| protein transporter, putative [Ricinus communis] gi|223540489|gb|EEF42056.1| protein transporter, putative [Ricinus communis]
INB07_c24531	AT4G20030	8.83209	28.7842	8.227	4.84957	ref|XP_002533421.1| RNA binding protein, putative [Ricinus communis] gi|223526734|gb|EEF28964.1| RNA binding protein, putative [Ricinus communis]
INB07_c2462	AT1G16040	9.38238	9.16236	5.27242	5.8388	emb|CAN81085.1| hypothetical protein VITISV_028128 [Vitis vinifera]
INB07_c2463	AT5G04420	3.3175	4.6572	2.58074	2.87665	ref|XP_002264719.1| PREDICTED: hypothetical protein [Vitis vinifera] gi|296085942|emb|CBI31383.3| unnamed protein product [Vitis vinifera]
INB07_c24661	AT2G39920	2.27677	6.44254	2.22871	2.11734	ref|XP_002279793.1| PREDICTED: hypothetical protein [Vitis vinifera] gi|296086101|emb|CBI31542.3| unnamed protein product [Vitis vinifera]
INB07_c24687	AT4G29260	3.37411	3.20349	2.58543	2.58109	ref|XP_002283385.1| PREDICTED: hypothetical protein [Vitis vinifera]
INB07_c2469	AT5G57490	22.3327	18.5027	6.31396	9.52242	ref|XP_003549483.1| PREDICTED: mitochondrial outer membrane protein porin of 36 kDa-like [Glycine max]
INB07_c248	AT3G26730	2.75397	2.75799	2.5232	2.63621	ref|XP_002275712.1| PREDICTED: hypothetical protein [Vitis vinifera]
INB07_c24817	AT4G29920	3.14326	5.5665	2.50183	2.54163	ref|XP_002309005.1| predicted protein [Populus trichocarpa] gi|222854981|gb|EEE92528.1| predicted protein [Populus trichocarpa]
INB07_c24825	AT3G61750	4.94584	6.10113	3.7616	3.39017	emb|CBH32553.1| dopamine beta-monooxygenase, putative,expressed [Triticum aestivum]
INB07_c24838	AT1G08540	2.74649	2.88416	2.21076	2.4548	ref|XP_002523972.1| RNA polymerase sigma factor rpoD1, putative [Ricinus communis] gi|223536699|gb|EEF38340.1| RNA polymerase sigma factor rpoD1, putative [Ricinus communis]
INB07_c24848	AT5G18270	11.0061	30.1518	13.0735	11.1124	ref|XP_002277068.1| PREDICTED: hypothetical protein [Vitis vinifera]
INB07_c24909	AT1G08500	3.03568	3.00001	2.43369	2.72191	emb|CBI24292.3| unnamed protein product [Vitis vinifera]
INB07_c2521	AT4G23660	3.36471	6.67789	3.92986	3.86423	gb|EEC83365.1| hypothetical protein OsI_28774 [Oryza sativa Indica Group]
INB07_c25285	AT1G80450	3.01302	2.84525	2.54135	2.58451	ref|XP_002515396.1| conserved hypothetical protein [Ricinus communis] gi|223545340|gb|EEF46845.1| conserved hypothetical protein [Ricinus communis]
INB07_c25483	AT2G19710	2.69011	9.32049	5.88472	2.81585	ref|XP_002514165.1| protein with unknown function [Ricinus communis] gi|223546621|gb|EEF48119.1| protein with unknown function [Ricinus communis]
INB07_c25656	AT4G27745	5.58656	29.4164	9.9083	18.5777	ref|XP_002518891.1| fad NAD binding oxidoreductases, putative [Ricinus communis] gi|223541878|gb|EEF43424.1| fad NAD binding oxidoreductases, putative [Ricinus communis]
INB07_c2567	AT5G52880	4.6608	29.6811	5.45602	12.1279	gb|ACU18198.1| unknown [Glycine max]
INB07_c2574	AT1G68660	5.93227	15.8736	3.78877	4.05098	ref|XP_002311446.1| predicted protein [Populus trichocarpa] gi|118481362|gb|ABK92624.1| unknown [Populus trichocarpa] gi|222851266|gb|EEE88813.1| predicted protein [Populus trichocarpa]
INB07_c26116	AT2G02750	2.59684	3.75628	2.40078	2.65088	emb|CAN74703.1| hypothetical protein VITISV_029224 [Vitis vinifera]
INB07_c26126	AT5G18880	2.52734	3.56853	2.14394	2.28737	ref|XP_002331075.1| predicted protein [Populus trichocarpa] gi|222873039|gb|EEF10170.1| predicted protein [Populus trichocarpa]
INB07_c26194	AT3G49740	2.71653	3.5905	2.47491	2.79475	ref|XP_002263704.1| PREDICTED: hypothetical protein [Vitis vinifera]
INB07_c26223	AT1G49870	2.67208	2.68727	2.47419	2.48058	gb|ABF70006.1| transport protein-related [Musa acuminata]
INB07_c2630	AT2G01680	4.88871	6.11925	4.30054	3.50099	gb|ABK94575.1| unknown [Populus trichocarpa]
INB07_c26384	AT3G19810	6.11403	8.05629	3.02567	3.95163	ref|XP_002265131.1| PREDICTED: hypothetical protein [Vitis vinifera] gi|297743783|emb|CBI36666.3| unnamed protein product [Vitis vinifera]
INB07_c26399	AT3G15200	2.59131	3.00836	2.57688	2.45602	ref|NP_001148062.1| GTP binding protein [Zea mays] gi|195615570|gb|ACG29615.1| GTP binding protein [Zea mays]
INB07_c26495	AT4G38440	2.24837	2.34442	2.08335	2.10241	ref|XP_002528430.1| conserved hypothetical protein [Ricinus communis] gi|223532166|gb|EEF33972.1| conserved hypothetical protein [Ricinus communis]
INB07_c26531	AT2G27960	5.61379	7.91063	5.26362	4.93328	dbj|BAF36296.1| hypothetical protein [Ipomoea trifida]
INB07_c26611	AT1G09820	3.36325	5.56386	2.45446	2.6655	ref|XP_002277942.1| PREDICTED: hypothetical protein [Vitis vinifera]
INB07_c26811	AT4G31940	38.7132	52.2963	3.29587	10.7606	ref|XP_003523888.1| PREDICTED: cytochrome P450 82C4-like [Glycine max]
INB07_c26843	AT1G73170	3.08811	2.94481	2.36288	2.5731	ref|XP_003525995.1| PREDICTED: uncharacterized protein ycf45-like [Glycine max]
INB07_c26863	AT4G04190	11.3272	21.2431	10.1344	11.0492	ref|XP_002265741.1| PREDICTED: hypothetical protein [Vitis vinifera]
INB07_c2696	AT3G01640	3.65864	10.2019	3.16098	4.76577	ref|XP_002298553.1| predicted protein [Populus trichocarpa] gi|222845811|gb|EEE83358.1| predicted protein [Populus trichocarpa]
INB07_c2703	AT1G75720	2.85798	5.66775	2.30222	4.04627	ref|XP_002300710.1| predicted protein [Populus trichocarpa] gi|222842436|gb|EEE79983.1| predicted protein [Populus trichocarpa]
INB07_c2709	AT3G09010	2.66841	2.7618	2.30094	2.54403	gb|EAZ32429.1| hypothetical protein OsJ_16639 [Oryza sativa Japonica Group]
INB07_c2713	AT3G18730	2.60527	2.60617	2.32421	2.45399	ref|XP_002275533.1| PREDICTED: hypothetical protein [Vitis vinifera]
INB07_c27622	AT1G29060	4.79136	12.3324	6.03106	3.35923	ref|XP_003562833.1| PREDICTED: bet1-like protein At4g14600-like [Brachypodium distachyon]
INB07_c27692	AT5G04270	2.9529	7.34359	2.54547	2.48348	ref|XP_002270805.1| PREDICTED: hypothetical protein [Vitis vinifera] gi|296085987|emb|CBI31428.3| unnamed protein product [Vitis vinifera]
INB07_c2772	AT4G24880	3.36136	3.29975	2.3872	2.89307	ref|XP_002321701.1| predicted protein [Populus trichocarpa] gi|222868697|gb|EEF05828.1| predicted protein [Populus trichocarpa]
INB07_c28284	AT2G19280	2.25377	3.93837	2.14707	2.99977	ref|XP_002272339.1| PREDICTED: hypothetical protein [Vitis vinifera]
INB07_c283	AT5G35180	12.0284	9.7145	6.05218	6.63076	ref|XP_002523536.1| lipid binding protein, putative [Ricinus communis] gi|223537243|gb|EEF38875.1| lipid binding protein, putative [Ricinus communis]
INB07_c28303	AT3G48110	4.1358	43.7196	2.70923	2.91363	emb|CBI16672.3| unnamed protein product [Vitis vinifera]
INB07_c28395	AT4G35240	3.07428	2.95929	2.33305	2.56593	ref|XP_002278825.1| PREDICTED: hypothetical protein [Vitis vinifera]
INB07_c2845	AT1G59820	3.24999	3.05119	2.41883	2.66136	ref|XP_002265337.1| PREDICTED: hypothetical protein [Vitis vinifera]
INB07_c28485	AT1G07010	2.12434	4.38729	2.30628	2.29719	ref|XP_002277781.1| PREDICTED: hypothetical protein [Vitis vinifera] gi|297745819|emb|CBI15875.3| unnamed protein product [Vitis vinifera]
INB07_c285	AT5G04500	2.19564	2.29964	2.25377	2.23994	dbj|BAJ99377.1| predicted protein [Hordeum vulgare subsp. vulgare]
INB07_c2885	AT2G46470	3.03744	9.41473	6.20209	2.74161	ref|XP_002467635.1| hypothetical protein SORBIDRAFT_01g031260 [Sorghum bicolor] gi|241921489|gb|EER94633.1| hypothetical protein SORBIDRAFT_01g031260 [Sorghum bicolor]
INB07_c28872	AT5G07360	2.70923	8.48242	2.44299	2.76558	ref|XP_002511063.1| Glutamyl-tRNA(Gln) amidotransferase subunit A, putative [Ricinus communis] gi|223550178|gb|EEF51665.1| Glutamyl-tRNA(Gln) amidotransferase subunit A, putative [Ricinus communis]
INB07_c28904	AT4G16390	7.60585	23.2802	3.43647	4.01015	ref|XP_003610579.1| Pentatricopeptide repeat-containing protein [Medicago truncatula] gi|355511634|gb|AES92776.1| Pentatricopeptide repeat-containing protein [Medicago truncatula]
INB07_c28918	AT1G72460	14.2351	13.0471	4.90097	10.7363	ref|XP_002303233.1| predicted protein [Populus trichocarpa] gi|222840665|gb|EEE78212.1| predicted protein [Populus trichocarpa]
INB07_c2916	AT2G33290	2.63565	5.52028	2.44004	2.76596	gb|EAZ03669.1| hypothetical protein OsI_25806 [Oryza sativa Indica Group]
INB07_c2920	AT1G19990	2.57054	4.20977	2.29772	2.40636	ref|XP_002275494.1| PREDICTED: hypothetical protein [Vitis vinifera]
INB07_c29289	AT1G51540	2.77353	2.61817	2.132	2.23484	ref|XP_002310931.1| predicted protein [Populus trichocarpa] gi|222850751|gb|EEE88298.1| predicted protein [Populus trichocarpa]
INB07_c29374	AT5G66750	3.46745	3.0889	2.4919	2.70086	ref|XP_002267239.1| PREDICTED: hypothetical protein [Vitis vinifera]
INB07_c29405	AT2G35110	5.67019	9.25002	3.48401	8.06964	ref|XP_003574876.1| PREDICTED: probable protein NAP1-like [Brachypodium distachyon]
INB07_c29417	AT4G18480	9.88595	14.2378	11.3803	12.1212	ref|XP_003557120.1| PREDICTED: magnesium-chelatase subunit chlI, chloroplastic-like [Brachypodium distachyon]
INB07_c29424	AT1G63680	3.0679	18.1814	2.60048	2.97812	emb|CBI34661.3| unnamed protein product [Vitis vinifera]
INB07_c29427	AT1G16970	2.64982	2.76462	2.29981	2.43783	ref|XP_002267875.1| PREDICTED: hypothetical protein [Vitis vinifera] gi|296089629|emb|CBI39448.3| unnamed protein product [Vitis vinifera]
INB07_c2943	AT5G50840	2.35799	2.42085	2.38038	2.33386	ref|XP_002276892.1| PREDICTED: hypothetical protein [Vitis vinifera] gi|296086051|emb|CBI31492.3| unnamed protein product [Vitis vinifera]
INB07_c29602	AT5G44370	2.64708	3.36471	2.4858	2.54245	ref|XP_002282945.1| PREDICTED: hypothetical protein [Vitis vinifera] gi|147810087|emb|CAN64710.1| hypothetical protein VITISV_043725 [Vitis vinifera]
INB07_c29636	AT1G01220	2.15676	12.2243	2.14571	2.20521	ref|XP_003626575.1| Fucose-1-phosphate guanylyltransferase, partial [Medicago truncatula] gi|355501590|gb|AES82793.1| Fucose-1-phosphate guanylyltransferase, partial [Medicago truncatula]
INB07_c29837	AT5G16850	3.76735	5.06018	2.50468	3.35503	gb|AAX21205.1| telomerase reverse transcriptase catalytic subunit [Scilla peruviana]
INB07_c29842	AT4G02485	5.49587	7.11831	3.01119	3.31876	ref|XP_002320350.1| predicted protein [Populus trichocarpa] gi|222861123|gb|EEE98665.1| predicted protein [Populus trichocarpa]
INB07_c29932	AT5G23680	2.65477	4.61174	3.64301	2.53129	ref|XP_002511112.1| hypothetical protein RCOM_1504550 [Ricinus communis] gi|223550227|gb|EEF51714.1| hypothetical protein RCOM_1504550 [Ricinus communis]
INB07_c29933	AT4G35870	3.15843	6.8173	3.69759	3.71095	ref|NP_001048901.1| Os03g0137400 [Oryza sativa Japonica Group] gi|108706072|gb|ABF93867.1| expressed protein [Oryza sativa Japonica Group] gi|113547372|dbj|BAF10815.1| Os03g0137400 [Oryza sativa Japonica Group] gi|215701381|dbj|BAG92805.1| unnamed protein product [Oryza sativa Japonica Group]
INB07_c2999	AT3G03810	2.51764	3.26032	2.53041	2.45212	dbj|BAK06651.1| predicted protein [Hordeum vulgare subsp. vulgare]
INB07_c3005	AT3G48380	4.6538	7.78418	3.92082	2.96078	ref|NP_001190032.1| putative Ufm1-specific protease [Arabidopsis thaliana] gi|332644889|gb|AEE78410.1| putative Ufm1-specific protease [Arabidopsis thaliana]
INB07_c3006	AT1G77790	4.11238	6.14154	3.25192	3.82281	gb|EAY98549.1| hypothetical protein OsI_20461 [Oryza sativa Indica Group]
INB07_c30341	AT2G21240	2.66382	2.65321	2.43053	2.60884	ref|XP_002278539.1| PREDICTED: GAGA-binding transcriptional activator BBR/BPC6-like [Vitis vinifera] gi|183604863|gb|ACC64529.1| GAGA-binding transcriptional activator BBR/BPC6-like [Vitis vinifera] gi|183604865|gb|ACC64530.1| GAGA-binding transcriptional activator BBR/BPC6-like [Vitis vinifera]
INB07_c30485	AT4G29910	2.76141	4.56361	2.28248	2.97014	ref|XP_002283101.1| PREDICTED: hypothetical protein [Vitis vinifera]
INB07_c3055	AT3G60910	2.57688	2.63275	2.2478	2.37885	ref|XP_002272409.1| PREDICTED: hypothetical protein [Vitis vinifera] gi|296085100|emb|CBI28595.3| unnamed protein product [Vitis vinifera]
INB07_c30583	AT5G08470	3.23809	3.05616	2.42632	2.67294	ref|XP_002517570.1| peroxisome biogenesis factor, putative [Ricinus communis] gi|223543202|gb|EEF44734.1| peroxisome biogenesis factor, putative [Ricinus communis]
INB07_c30617	AT4G37920	3.09394	3.57945	2.48717	2.54972	ref|XP_002272132.1| PREDICTED: hypothetical protein [Vitis vinifera]
INB07_c30645	AT3G09660	2.80345	2.88432	2.2321	2.45127	emb|CBI32613.3| unnamed protein product [Vitis vinifera]
INB07_c30916	AT3G47870	6.55433	11.8386	4.10375	3.85429	ref|XP_002511502.1| LOB domain-containing protein, putative [Ricinus communis] gi|223550617|gb|EEF52104.1| LOB domain-containing protein, putative [Ricinus communis]
INB07_c31027	AT1G67120	3.12654	2.90316	2.44348	2.60683	ref|XP_002274489.1| PREDICTED: similar to midasin-related [Vitis vinifera]
INB07_c31106	AT1G48580	2.52052	2.70336	2.11713	2.73628	ref|XP_003631119.1| hypothetical protein MTR_8g107330 [Medicago truncatula] gi|355525141|gb|AET05595.1| hypothetical protein MTR_8g107330 [Medicago truncatula]
INB07_c31148	AT5G66600	2.10089	6.0529	2.15005	2.10645	ref|XP_002262801.1| PREDICTED: hypothetical protein [Vitis vinifera]
INB07_c31167	AT1G04730	2.48855	2.49376	2.17089	2.24003	emb|CBI38383.3| unnamed protein product [Vitis vinifera]
INB07_c31278	AT1G73590	2.52451	6.50814	2.52218	2.26894	dbj|BAK02872.1| predicted protein [Hordeum vulgare subsp. vulgare]
INB07_c31287	AT5G47500	3.44292	6.08305	4.49996	3.44884	ref|XP_003517421.1| PREDICTED: probable pectinesterase 68-like [Glycine max]
INB07_c31340	AT4G35740	2.52101	2.72847	2.11705	2.28498	gb|AAR14271.1| predicted protein [Populus tremula x Populus alba]
INB07_c3135	AT1G67900	8.43193	19.7793	4.59038	9.45176	ref|XP_002311763.1| predicted protein [Populus trichocarpa] gi|222851583|gb|EEE89130.1| predicted protein [Populus trichocarpa]
INB07_c3137	AT5G08565	6.74454	7.89624	3.50248	5.79176	ref|XP_002963477.1| hypothetical protein SELMODRAFT_80011 [Selaginella moellendorffii] gi|300168745|gb|EFJ35348.1| hypothetical protein SELMODRAFT_80011 [Selaginella moellendorffii]
INB07_c31378	AT3G18020	2.50661	2.55392	2.51531	2.45395	ref|XP_002271048.1| PREDICTED: hypothetical protein [Vitis vinifera]
INB07_c3148	AT1G19350	2.48902	9.45822	2.32234	2.24067	ref|XP_002273547.1| PREDICTED: hypothetical protein [Vitis vinifera]
INB07_c3170	AT5G49555	2.24763	8.35957	5.75383	3.14433	ref|XP_002521593.1| phytoene dehydrogenase, putative [Ricinus communis] gi|223539271|gb|EEF40864.1| phytoene dehydrogenase, putative [Ricinus communis]
INB07_c31782	AT4G30250	3.27934	5.85406	2.57709	2.94802	gb|ACJ85627.1| unknown [Medicago truncatula]
INB07_c3207	AT2G18330	2.1916	3.14175	2.35067	2.36309	ref|XP_002266534.1| PREDICTED: hypothetical protein [Vitis vinifera]
INB07_c32330	AT1G53390	24.4118	22.5728	14.0957	18.0763	emb|CBI16347.3| unnamed protein product [Vitis vinifera]
INB07_c32423	AT4G01650	2.6143	2.68639	2.27677	2.44899	emb|CBI37035.3| unnamed protein product [Vitis vinifera]
INB07_c32478	AT2G45770	3.34294	4.20068	2.64074	3.3181	ref|XP_003545054.1| PREDICTED: protein FAR1-RELATED SEQUENCE 5-like [Glycine max]
INB07_c32517	AT5G18910	2.79323	11.0948	2.70068	3.09364	ref|XP_003541645.1| PREDICTED: uncharacterized protein LOC100818794 [Glycine max]
INB07_c32519	AT2G31530	8.35208	9.73789	3.30663	4.32963	ref|XP_002302117.1| SecY protein [Populus trichocarpa] gi|222843843|gb|EEE81390.1| SecY protein [Populus trichocarpa]
INB07_c32547	AT1G68890	3.85982	8.85003	3.38448	3.39125	ref|XP_002268761.1| PREDICTED: similar to 2-oxoglutarate decarboxylase/ hydro-lyase/ magnesium ion binding / thiamin pyrophosphate binding [Vitis vinifera]
INB07_c32612	AT1G05300	11.0337	9.58004	6.42092	7.87567	emb|CBI34137.3| unnamed protein product [Vitis vinifera]
INB07_c32717	AT1G32070	2.78934	2.94043	2.60705	2.57131	ref|XP_002531805.1| N-acetyltransferase, putative [Ricinus communis] gi|223528539|gb|EEF30562.1| N-acetyltransferase, putative [Ricinus communis]
INB07_c32789	AT4G10940	2.64548	15.0811	2.42796	2.57851	ref|XP_002265315.1| PREDICTED: hypothetical protein [Vitis vinifera]
INB07_c3279	AT5G03560	3.34564	14.7507	6.34725	7.52923	ref|XP_003541437.1| PREDICTED: dnaJ homolog subfamily C member 28-like [Glycine max]
INB07_c33082	AT3G56850	2.23646	2.36781	2.14727	2.16266	ref|XP_002265747.1| PREDICTED: hypothetical protein [Vitis vinifera]
INB07_c3312	AT3G10572	2.30557	2.30759	2.1111	2.24872	ref|XP_002309027.1| predicted protein [Populus trichocarpa] gi|222855003|gb|EEE92550.1| predicted protein [Populus trichocarpa]
INB07_c33248	AT3G43610	2.42072	2.4428	2.11139	2.15676	ref|XP_002273254.1| PREDICTED: hypothetical protein [Vitis vinifera]
INB07_c33260	AT5G35970	2.56903	2.56432	2.51524	2.49474	emb|CBI26414.3| unnamed protein product [Vitis vinifera]
INB07_c3329	AT1G09560	2.57544	2.78319	2.14871	2.32966	ref|XP_002278736.1| PREDICTED: germin-like protein 2 [Vitis vinifera] gi|111379986|gb|ABH09468.1| germin-like protein 2 [Vitis vinifera] gi|147838426|emb|CAN76588.1| hypothetical protein VITISV_020289 [Vitis vinifera] gi|296089868|emb|CBI39687.3| unnamed protein product [Vitis vinifera]
INB07_c33314	AT3G20810	2.43643	3.63405	2.34293	2.25045	ref|XP_002299244.1| predicted protein [Populus trichocarpa] gi|222846502|gb|EEE84049.1| predicted protein [Populus trichocarpa]
INB07_c33386	AT5G57610	2.99834	2.97976	2.48771	2.808	ref|XP_002270697.1| PREDICTED: hypothetical protein [Vitis vinifera]
INB07_c3340	AT2G42710	3.45574	4.62017	3.20908	3.10999	gb|EEE65850.1| hypothetical protein OsJ_21625 [Oryza sativa Japonica Group]
INB07_c335	AT3G49800	3.00236	8.53409	3.53963	3.91166	ref|XP_002267363.1| PREDICTED: hypothetical protein isoform 1 [Vitis vinifera]
INB07_c33505	AT1G09450	3.73219	5.16842	2.53095	2.96193	ref|XP_002276683.1| PREDICTED: hypothetical protein [Vitis vinifera]
INB07_c3352	AT5G01020	2.9842	4.72109	2.87445	3.43198	gb|EEC68754.1| hypothetical protein OsI_37277 [Oryza sativa Indica Group]
INB07_c33520	AT5G01160	2.39854	2.52996	2.19361	2.44082	emb|CAN64199.1| hypothetical protein VITISV_014340 [Vitis vinifera]
INB07_c3353	AT5G18410	8.15532	15.2854	3.38467	5.3299	gb|EEC74503.1| hypothetical protein OsI_09982 [Oryza sativa Indica Group]
INB07_c3355	AT1G79900	9.96804	10.446	2.49267	2.94837	ref|XP_002298215.1| predicted protein [Populus trichocarpa] gi|222845473|gb|EEE83020.1| predicted protein [Populus trichocarpa]
INB07_c33626	AT1G22750	25.5228	25.7849	6.47172	10.2343	ref|XP_002302154.1| predicted protein [Populus trichocarpa] gi|222843880|gb|EEE81427.1| predicted protein [Populus trichocarpa]
INB07_c3366	AT1G28560	10.9606	11.223	6.73589	7.38818	ref|XP_002265978.1| PREDICTED: hypothetical protein [Vitis vinifera]
INB07_c33730	AT5G53220	4.18636	8.58004	2.66693	3.31238	ref|XP_002266878.1| PREDICTED: hypothetical protein [Vitis vinifera] gi|302143706|emb|CBI22567.3| unnamed protein product [Vitis vinifera]
INB07_c3382	AT2G29190	5.6581	8.35208	3.05375	3.62993	emb|CBI31647.3| unnamed protein product [Vitis vinifera]
INB07_c34592	AT2G45730	2.56976	10.3659	3.94386	5.54436	ref|XP_002280127.1| PREDICTED: hypothetical protein [Vitis vinifera] gi|302142647|emb|CBI19850.3| unnamed protein product [Vitis vinifera]
INB07_c34609	AT5G60580	10.6413	10.9702	6.64783	5.56477	emb|CBI22058.3| unnamed protein product [Vitis vinifera]
INB07_c35	AT3G01780	10.6317	8.42853	3.95272	5.76886	emb|CBI40067.3| unnamed protein product [Vitis vinifera]
INB07_c3539	AT4G15520	3.40288	11.4797	5.03149	6.16587	ref|XP_002278797.1| PREDICTED: hypothetical protein [Vitis vinifera] gi|147777374|emb|CAN73835.1| hypothetical protein VITISV_043470 [Vitis vinifera] gi|297736948|emb|CBI26149.3| unnamed protein product [Vitis vinifera]
INB07_c3545	AT5G35930	4.03175	4.85915	2.72244	3.14227	ref|XP_002524008.1| AMP dependent ligase, putative [Ricinus communis] gi|223536735|gb|EEF38376.1| AMP dependent ligase, putative [Ricinus communis]
INB07_c3562	AT1G33060	5.20431	8.11511	6.18769	5.36794	ref|XP_002300524.1| NAC domain protein, IPR003441 [Populus trichocarpa] gi|222847782|gb|EEE85329.1| NAC domain protein, IPR003441 [Populus trichocarpa]
INB07_c3566	AT3G12080	2.61088	2.71607	2.6006	2.44648	ref|XP_002282837.1| PREDICTED: hypothetical protein [Vitis vinifera]
INB07_c3585	AT5G12040	15.244	24.0545	4.79329	2.57457	gb|ACG25455.1| hypothetical protein [Zea mays]
INB07_c359	AT1G26830	2.50164	2.70221	2.10725	2.26342	ref|XP_002283300.1| PREDICTED: hypothetical protein [Vitis vinifera] gi|147833364|emb|CAN72935.1| hypothetical protein VITISV_020617 [Vitis vinifera]
INB07_c3679	AT2G38000	5.78006	16.7465	2.17064	8.38755	ref|XP_002527875.1| conserved hypothetical protein [Ricinus communis] gi|223532726|gb|EEF34506.1| conserved hypothetical protein [Ricinus communis]
INB07_c3680	AT3G28860	2.93514	5.30822	2.26315	2.52517	ref|XP_002983053.1| hypothetical protein SELMODRAFT_117529 [Selaginella moellendorffii] gi|300149206|gb|EFJ15862.1| hypothetical protein SELMODRAFT_117529 [Selaginella moellendorffii]
INB07_c3685	AT5G16890	4.46599	6.16119	4.27824	2.99159	ref|XP_002520033.1| catalytic, putative [Ricinus communis] gi|223540797|gb|EEF42357.1| catalytic, putative [Ricinus communis]
INB07_c374	AT4G04920	4.53176	4.87875	4.77336	3.5287	ref|XP_002519035.1| conserved hypothetical protein [Ricinus communis] gi|223541698|gb|EEF43246.1| conserved hypothetical protein [Ricinus communis]
INB07_c3740	AT5G42470	3.48292	12.2822	4.91361	2.21576	ref|NP_001058586.1| Os06g0715600 [Oryza sativa Japonica Group] gi|53791784|dbj|BAD53578.1| putative brain and reproductive organ-expressed protein [Oryza sativa Japonica Group] gi|113596626|dbj|BAF20500.1| Os06g0715600 [Oryza sativa Japonica Group] gi|215734968|dbj|BAG95690.1| unnamed protein product [Oryza sativa Japonica Group] gi|215765259|dbj|BAG86956.1| unnamed protein product [Oryza sativa …
INB07_c378	AT2G36810	2.20019	2.32665	2.2111	2.21178	emb|CBI30178.3| unnamed protein product [Vitis vinifera]
INB07_c3837	AT3G45830	3.52766	4.87616	2.96864	2.52954	ref|XP_002532814.1| nfrkb, putative [Ricinus communis] gi|223527434|gb|EEF29571.1| nfrkb, putative [Ricinus communis]
INB07_c3844	AT5G61040	2.51963	2.70848	2.21474	2.34174	ref|XP_002514656.1| hypothetical protein RCOM_1469830 [Ricinus communis] gi|223546260|gb|EEF47762.1| hypothetical protein RCOM_1469830 [Ricinus communis]
INB07_c3916	AT1G18550	4.84607	11.9957	2.58796	2.60721	ref|XP_003609134.1| Kinesin-like protein [Medicago truncatula] gi|355510189|gb|AES91331.1| Kinesin-like protein [Medicago truncatula]
INB07_c395	AT3G18620	3.43273	3.07034	2.48999	2.67919	ref|XP_002270371.1| PREDICTED: hypothetical protein [Vitis vinifera]
INB07_c3984	AT1G29690	7.74207	6.51	3.45242	4.2637	emb|CAN81643.1| hypothetical protein VITISV_012748 [Vitis vinifera]
INB07_c4004	AT1G76850	2.47248	2.51069	2.44857	2.40395	ref|XP_002269025.1| PREDICTED: hypothetical protein [Vitis vinifera]
INB07_c4007	AT3G53270	2.73475	9.45115	3.19967	3.42372	ref|XP_002285409.1| PREDICTED: hypothetical protein [Vitis vinifera] gi|297738997|emb|CBI28242.3| unnamed protein product [Vitis vinifera]
INB07_c4021	AT4G26600	11.4946	11.1287	6.27572	6.414	emb|CAN71575.1| hypothetical protein VITISV_037193 [Vitis vinifera]
INB07_c404	AT1G71820	2.45672	18.8396	5.57188	11.0905	emb|CBI23761.3| unnamed protein product [Vitis vinifera]
INB07_c4099	AT3G56100	16.3919	18.5	7.17586	11.2879	ref|XP_002277929.1| PREDICTED: hypothetical protein isoform 1 [Vitis vinifera]
INB07_c4185	AT2G46220	3.02056	9.0593	3.72101	3.09823	emb|CBI40453.3| unnamed protein product [Vitis vinifera]
INB07_c4236	AT5G56290	4.38502	10.0508	3.75038	2.96476	ref|XP_002330566.1| predicted protein [Populus trichocarpa] gi|222872124|gb|EEF09255.1| predicted protein [Populus trichocarpa]
INB07_c4257	AT4G01400	2.37885	2.48116	2.07617	2.15741	emb|CAN72416.1| hypothetical protein VITISV_027905 [Vitis vinifera]
INB07_c4294	AT5G19050	3.23596	6.27699	3.08101	2.91995	ref|XP_002311828.1| predicted protein [Populus trichocarpa] gi|222851648|gb|EEE89195.1| predicted protein [Populus trichocarpa]
INB07_c432	AT2G44760	4.25216	8.61584	6.73027	4.92882	ref|XP_002270627.1| PREDICTED: hypothetical protein [Vitis vinifera]
INB07_c4334	AT3G05520	3.93501	10.7253	5.59605	5.97427	emb|CAN68894.1| hypothetical protein VITISV_026036 [Vitis vinifera]
INB07_c4340	AT2G22640	2.56807	8.34035	2.31692	5.90644	ref|NP_179849.2| protein BRICK 1 [Arabidopsis thaliana] gi|75166375|sp|Q94JY4.1|BRK1_ARATH RecName: Full=Protein BRICK 1; Short=AtBRK1 gi|13899071|gb|AAK48957.1|AF370530_1 Unknown protein [Arabidopsis thaliana] gi|21553772|gb|AAM62865.1| unknown [Arabidopsis thaliana] gi|23197618|gb|AAN15336.1| Unknown protein [Arabidopsis thaliana] gi|330252238|gb|AEC07332.1| protein BRICK 1 [Arabidopsis thalian…
INB07_c4406	AT5G05920	10.0149	17.5057	6.10769	10.7457	ref|XP_002530187.1| deoxyhypusine synthase, putative [Ricinus communis] gi|223530306|gb|EEF32201.1| deoxyhypusine synthase, putative [Ricinus communis]
INB07_c4434	AT3G28970	2.97149	6.0246	3.0293	2.88305	ref|XP_003562629.1| PREDICTED: uncharacterized protein LOC100832928 [Brachypodium distachyon]
INB07_c4459	AT1G56180	2.33738	2.45864	2.20345	2.23959	ref|XP_003570102.1| PREDICTED: uncharacterized protein LOC100846921 [Brachypodium distachyon]
INB07_c4462	AT5G62570	3.55529	10.2805	6.24403	3.60593	ref|XP_002280322.1| PREDICTED: hypothetical protein [Vitis vinifera]
INB07_c4464	AT1G08070	3.29526	112.207	2.51921	2.79601	ref|XP_002330073.1| predicted protein [Populus trichocarpa] gi|222871498|gb|EEF08629.1| predicted protein [Populus trichocarpa]
INB07_c4478	AT5G12400	2.29541	14.5923	2.48235	2.08335	emb|CBI24209.3| unnamed protein product [Vitis vinifera]
INB07_c4480	AT1G55000	2.80866	2.80635	2.36365	2.52023	ref|XP_002284540.1| PREDICTED: hypothetical protein [Vitis vinifera]
INB07_c4498	AT5G52440	6.20306	16.7903	3.02698	9.27542	ref|XP_002513673.1| conserved hypothetical protein [Ricinus communis] gi|223547581|gb|EEF49076.1| conserved hypothetical protein [Ricinus communis]
INB07_c4536	AT3G63130	9.44241	10.1569	3.59158	5.93457	gb|EAY98887.1| hypothetical protein OsI_20842 [Oryza sativa Indica Group]
INB07_c46	AT4G16280	4.07856	11.197	7.43572	6.93961	ref|XP_002279515.1| PREDICTED: hypothetical protein [Vitis vinifera] gi|296083224|emb|CBI22860.3| unnamed protein product [Vitis vinifera]
INB07_c4608	AT4G13720	4.16298	5.70106	3.33763	4.45119	ref|XP_002285637.1| PREDICTED: hypothetical protein [Vitis vinifera] gi|353558668|sp|F6HS55.1|ITPA_VITVI RecName: Full=Inosine triphosphate pyrophosphatase; Short=ITPase; Short=Inosine triphosphatase; AltName: Full=Non-canonical purine NTP pyrophosphatase; AltName: Full=Non-standard purine NTP pyrophosphatase; AltName: Full=Nucleoside-triphosphate diphosphatase; AltName: Full=Nucleoside-triphosph…
INB07_c4624	AT1G32690	21.9167	20.9669	9.09037	19.9103	emb|CAN63850.1| hypothetical protein VITISV_016795 [Vitis vinifera]
INB07_c4628	AT1G76360	3.0293	6.66379	2.44467	2.5934	ref|XP_003570820.1| PREDICTED: probable serine/threonine-protein kinase Cx32, chloroplastic-like [Brachypodium distachyon]
INB07_c4643	AT3G09840	19.1305	17.6294	3.58113	9.98612	ref|XP_002282146.1| PREDICTED: hypothetical protein [Vitis vinifera] gi|297741633|emb|CBI32765.3| unnamed protein product [Vitis vinifera]
INB07_c467	AT1G05120	7.76114	13.4428	4.88558	4.64163	emb|CBI28814.3| unnamed protein product [Vitis vinifera]
INB07_c4676	AT5G12470	10.9145	12.2804	7.54631	7.35301	ref|XP_002299927.1| predicted protein [Populus trichocarpa] gi|222847185|gb|EEE84732.1| predicted protein [Populus trichocarpa]
INB07_c4719	AT5G63870	3.55305	10.3466	6.49559	7.52287	gb|ABK24367.1| unknown [Picea sitchensis]
INB07_c4721	AT1G55510	2.49016	2.69468	2.11269	2.26043	gb|ACG41638.1| 3-methyl-2-oxobutanoate dehydrogenase [Zea mays]
INB07_c4734	AT1G16720	6.06584	7.7928	3.32538	4.1501	ref|XP_002274181.1| PREDICTED: hypothetical protein [Vitis vinifera]
INB07_c4751	AT3G48500	7.52287	10.0482	4.95481	4.57141	ref|XP_002279352.1| PREDICTED: hypothetical protein [Vitis vinifera]
INB07_c4825	AT1G09340	2.13823	13.1197	2.22152	2.63148	ref|XP_002512541.1| NAD dependent epimerase/dehydratase, putative [Ricinus communis] gi|223548502|gb|EEF49993.1| NAD dependent epimerase/dehydratase, putative [Ricinus communis]
INB07_c4948	AT4G22540	29.6113	44.6194	7.78418	12.9883	ref|XP_002329871.1| predicted protein [Populus trichocarpa] gi|222871108|gb|EEF08239.1| predicted protein [Populus trichocarpa]
INB07_c4997	AT2G24270	3.91225	12.8207	6.41993	5.34933	sp|P93338.1|GAPN_NICPL RecName: Full=NADP-dependent glyceraldehyde-3-phosphate dehydrogenase; AltName: Full=Glyceraldehyde-3-phosphate dehydrogenase [NADP+]; AltName: Full=Non-phosphorylating glyceraldehyde 3-phosphate dehydrogenase; AltName: Full=Triosephosphate dehydrogenase gi|1842115|gb|AAB47571.1| non-phosphorylating glyceraldehyde dehydrogenase [Nicotiana plumbaginifolia]
INB07_c50	AT3G57630	2.98876	3.46077	2.53542	2.49433	emb|CBI29877.3| unnamed protein product [Vitis vinifera]
INB07_c500	AT2G40600	11.1956	14.3581	6.31593	10.5411	ref|XP_003588477.1| Appr-1-p processing enzyme family protein [Medicago truncatula] gi|355477525|gb|AES58728.1| Appr-1-p processing enzyme family protein [Medicago truncatula]
INB07_c5011	AT3G25040	3.30152	6.43505	3.51895	2.63948	ref|XP_002300168.1| predicted protein [Populus trichocarpa] gi|118481282|gb|ABK92586.1| unknown [Populus trichocarpa] gi|222847426|gb|EEE84973.1| predicted protein [Populus trichocarpa]
INB07_c507	AT2G45900	4.04378	25.6917	2.76262	13.7779	ref|XP_002274895.1| PREDICTED: hypothetical protein [Vitis vinifera]
INB07_c5154	AT5G63060	4.5385	5.53753	2.99658	3.25965	gb|ACG38458.1| polyphosphoinositide binding protein [Zea mays]
INB07_c52	AT1G18190	2.50404	2.73077	2.11928	2.27579	ref|XP_002322094.1| predicted protein [Populus trichocarpa] gi|222869090|gb|EEF06221.1| predicted protein [Populus trichocarpa]
INB07_c5270	AT1G19860	2.60947	4.5325	2.51549	2.39269	ref|XP_002277913.1| PREDICTED: hypothetical protein [Vitis vinifera]
INB07_c5294	AT2G16990	2.54525	5.79739	2.43655	2.33704	ref|XP_002266084.1| PREDICTED: hypothetical protein [Vitis vinifera] gi|296087966|emb|CBI35249.3| unnamed protein product [Vitis vinifera]
INB07_c5349	AT1G49510	2.14466	14.5204	3.61289	8.09655	ref|XP_002284957.1| PREDICTED: hypothetical protein [Vitis vinifera]
INB07_c5351	AT5G57860	12.9271	10.2413	5.73266	5.6077	emb|CBI15587.3| unnamed protein product [Vitis vinifera]
INB07_c538	AT1G14360	3.42905	3.53302	3.45631	2.66023	ref|XP_002277178.1| PREDICTED: similar to ATUTR3/UTR3 (UDP-GALACTOSE TRANSPORTER 3); pyrimidine nucleotide sugar transmembrane transporter [Vitis vinifera] gi|296086405|emb|CBI31994.3| unnamed protein product [Vitis vinifera]
INB07_c5388	AT3G18390	2.4197	14.5143	6.85909	4.09656	gb|AAT39274.1| unknown protein [Oryza sativa Japonica Group] gi|50878415|gb|AAT85189.1| hypothetical protein [Oryza sativa Japonica Group]
INB07_c539	AT5G60170	25.819	70.0226	6.162	61.2271	dbj|BAJ97670.1| predicted protein [Hordeum vulgare subsp. vulgare]
INB07_c5446	AT2G44750	3.91897	13.0163	4.6676	3.4859	ref|XP_002264561.1| PREDICTED: hypothetical protein isoform 2 [Vitis vinifera]
INB07_c5564	AT1G13580	2.32926	3.77635	2.86832	2.15792	ref|XP_002270800.1| PREDICTED: hypothetical protein [Vitis vinifera] gi|297738238|emb|CBI27439.3| unnamed protein product [Vitis vinifera]
INB07_c5571	AT5G03910	2.68727	2.85432	2.75248	2.41983	ref|XP_002276489.1| PREDICTED: hypothetical protein [Vitis vinifera]
INB07_c5595	AT4G05120	3.61289	12.7506	4.20172	4.89606	ref|XP_002276682.1| PREDICTED: hypothetical protein [Vitis vinifera] gi|296081263|emb|CBI18007.3| unnamed protein product [Vitis vinifera]
INB07_c5598	AT1G30300	6.85909	9.21522	5.36592	3.86104	emb|CBI30946.3| unnamed protein product [Vitis vinifera]
INB07_c560	AT1G80920	20.9806	21.6261	2.90519	4.79616	gb|ABC69274.2| putative DnaJ protein [Camellia sinensis]
INB07_c5640	AT1G64810	2.56697	3.92121	2.90869	2.34164	ref|XP_002264685.1| PREDICTED: hypothetical protein [Vitis vinifera] gi|297734690|emb|CBI16741.3| unnamed protein product [Vitis vinifera]
INB07_c5675	AT3G24080	3.55151	9.35657	2.56044	3.27698	ref|XP_002270435.1| PREDICTED: hypothetical protein [Vitis vinifera]
INB07_c5676	AT1G08410	4.4545	4.03666	2.36415	2.38972	ref|XP_002264570.1| PREDICTED: similar to GTP-binding family protein [Vitis vinifera]
INB07_c5682	AT5G44230	4.79962	7.37448	2.93128	3.21405	ref|XP_002268784.1| PREDICTED: hypothetical protein [Vitis vinifera]
INB07_c5707	AT3G01930	2.91434	6.24403	2.78867	5.06162	ref|NP_001168963.1| uncharacterized protein LOC100382788 [Zea mays] gi|223974097|gb|ACN31236.1| unknown [Zea mays]
INB07_c5709	AT4G25770	3.24109	8.23562	3.36733	2.9842	ref|XP_002271414.1| PREDICTED: hypothetical protein [Vitis vinifera]
INB07_c5718	AT1G23800	2.72371	15.3942	6.76533	4.3239	ref|XP_003519638.1| PREDICTED: aldehyde dehydrogenase family 2 member B7, mitochondrial-like [Glycine max]
INB07_c5756	AT4G24400	2.96476	5.38008	3.84321	3.78001	ref|XP_002285603.1| PREDICTED: hypothetical protein isoform 1 [Vitis vinifera]
INB07_c576	AT3G03560	4.14051	9.65896	7.25882	5.18779	ref|XP_002319228.1| predicted protein [Populus trichocarpa] gi|222857604|gb|EEE95151.1| predicted protein [Populus trichocarpa]
INB07_c5775	AT1G57820	6.6102	12.1504	6.66998	5.57146	gb|ADR79442.1| VARIANT IN METHYLATION-like protein [Liriodendron tulipifera]
INB07_c5800	AT5G66550	2.35909	2.4547	2.29092	2.29619	gb|ABA94173.1| Maf-like protein, expressed [Oryza sativa Japonica Group] gi|215768783|dbj|BAH01012.1| unnamed protein product [Oryza sativa Japonica Group]
INB07_c5803	AT1G22100	2.2916	2.41517	2.20281	2.22524	ref|XP_002281534.1| PREDICTED: hypothetical protein [Vitis vinifera]
INB07_c583	AT2G46550	2.08901	10.2088	2.20404	2.18767	ref|XP_002265230.1| PREDICTED: hypothetical protein [Vitis vinifera]
INB07_c5852	AT2G01350	6.4989	18.3775	5.43382	8.70281	ref|XP_002526010.1| Nicotinate-nucleotide pyrophosphorylase [carboxylating], putative [Ricinus communis] gi|223534657|gb|EEF36350.1| Nicotinate-nucleotide pyrophosphorylase [carboxylating], putative [Ricinus communis]
INB07_c5877	AT4G24560	3.0123	9.22325	4.10558	2.98463	emb|CAN74012.1| hypothetical protein VITISV_003549 [Vitis vinifera]
INB07_c5908	AT5G16300	4.28073	18.9576	2.71586	3.47026	ref|XP_003564344.1| PREDICTED: LOW QUALITY PROTEIN: conserved oligomeric Golgi complex subunit 1-like [Brachypodium distachyon]
INB07_c5969	AT4G03080	2.63811	16.5751	2.59583	2.50849	ref|NP_001054625.1| Os05g0144400 [Oryza sativa Japonica Group] gi|75288644|sp|Q60EX6.1|BSL1_ORYSJ RecName: Full=Serine/threonine-protein phosphatase BSL1 homolog; AltName: Full=BSU1-like protein 1 homolog gi|53749344|gb|AAU90203.1| putative Serine/threonine protein phosphatase BSL1 [Oryza sativa Japonica Group] gi|113578176|dbj|BAF16539.1| Os05g0144400 [Oryza sativa Japonica Group] gi|215767692|d…
INB07_c6017	AT2G22900	9.7608	9.22796	4.50281	6.19693	ref|XP_002266538.1| PREDICTED: hypothetical protein [Vitis vinifera] gi|225467606|ref|XP_002264948.1| PREDICTED: hypothetical protein [Vitis vinifera]
INB07_c6019	AT4G17970	2.50514	7.75476	2.44797	3.18226	ref|XP_003520211.1| PREDICTED: aluminum-activated malate transporter 13 [Glycine max]
INB07_c6031	AT3G04350	2.24819	4.81926	2.42262	2.40178	ref|XP_002319114.1| predicted protein [Populus trichocarpa] gi|222857490|gb|EEE95037.1| predicted protein [Populus trichocarpa]
INB07_c6059	AT1G50500	3.86512	4.65986	2.56885	3.26476	ref|XP_002271570.1| PREDICTED: hypothetical protein [Vitis vinifera] gi|298204761|emb|CBI25259.3| unnamed protein product [Vitis vinifera]
INB07_c6060	AT1G01930	5.22141	12.0034	2.49818	2.5507	ref|NP_001053619.1| Os04g0574600 [Oryza sativa Japonica Group] gi|113565190|dbj|BAF15533.1| Os04g0574600 [Oryza sativa Japonica Group] gi|215768246|dbj|BAH00475.1| unnamed protein product [Oryza sativa Japonica Group] gi|222629407|gb|EEE61539.1| hypothetical protein OsJ_15857 [Oryza sativa Japonica Group]
INB07_c6092	AT1G55630	2.4881	2.46962	2.18737	2.24196	emb|CBI22748.3| unnamed protein product [Vitis vinifera]
INB07_c6102	AT1G59760	4.47732	7.06553	5.52821	3.19658	gb|ABA97113.1| Superkiller viralicidic activity 2-like 2, putative, expressed [Oryza sativa Japonica Group]
INB07_c617	AT1G20780	7.54582	6.79674	3.39125	2.132	ref|XP_002273221.1| PREDICTED: hypothetical protein [Vitis vinifera]
INB07_c6192	AT1G64570	3.05742	8.22783	2.67689	2.73364	ref|XP_002518479.1| conserved hypothetical protein [Ricinus communis] gi|223542324|gb|EEF43866.1| conserved hypothetical protein [Ricinus communis]
INB07_c6195	AT1G22060	2.28372	3.53753	3.02371	2.44806	ref|XP_003570897.1| PREDICTED: uncharacterized protein LOC100839825 [Brachypodium distachyon]
INB07_c6199	AT4G22285	2.55308	2.59632	2.22638	2.34466	ref|NP_001152034.1| LOC100285671 [Zea mays] gi|195652005|gb|ACG45470.1| USP39 protein [Zea mays]
INB07_c6230	AT5G67530	3.96093	6.88338	4.00199	3.09768	emb|CAN75902.1| hypothetical protein VITISV_001969 [Vitis vinifera]
INB07_c6236	AT1G71800	2.51039	2.71618	2.15861	2.30168	ref|XP_002264617.1| PREDICTED: hypothetical protein [Vitis vinifera]
INB07_c6244	AT1G60800	3.00901	45.7628	2.68189	21.125	ref|XP_002525400.1| BRASSINOSTEROID INSENSITIVE 1-associated receptor kinase 1 precursor, putative [Ricinus communis] gi|223535363|gb|EEF37038.1| BRASSINOSTEROID INSENSITIVE 1-associated receptor kinase 1 precursor, putative [Ricinus communis]
INB07_c6245	AT4G23840	2.87348	7.17998	2.2749	2.98049	ref|XP_003525346.1| PREDICTED: uncharacterized protein LOC100814174 [Glycine max]
INB07_c6298	AT4G19900	2.13069	4.49105	3.34619	2.30322	ref|XP_002463041.1| hypothetical protein SORBIDRAFT_02g036660 [Sorghum bicolor] gi|241926418|gb|EER99562.1| hypothetical protein SORBIDRAFT_02g036660 [Sorghum bicolor]
INB07_c6300	AT3G06500	16.6355	33.8579	5.74119	22.0508	ref|XP_002465359.1| hypothetical protein SORBIDRAFT_01g037120 [Sorghum bicolor] gi|241919213|gb|EER92357.1| hypothetical protein SORBIDRAFT_01g037120 [Sorghum bicolor]
INB07_c6307	AT2G42080	2.58872	2.64165	2.44567	2.40155	ref|XP_002279725.1| PREDICTED: hypothetical protein [Vitis vinifera] gi|297739831|emb|CBI30013.3| unnamed protein product [Vitis vinifera]
INB07_c6343	AT5G18200	9.68951	7.25882	3.55012	7.71672	ref|XP_002281972.1| PREDICTED: hypothetical protein [Vitis vinifera] gi|147861286|emb|CAN81898.1| hypothetical protein VITISV_009054 [Vitis vinifera]
INB07_c6358	AT5G54960	30.9334	24.8302	2.66067	7.45158	ref|XP_003593244.1| Pyruvate decarboxylase isozyme [Medicago truncatula] gi|355482292|gb|AES63495.1| Pyruvate decarboxylase isozyme [Medicago truncatula]
INB07_c6364	AT1G54990	4.42298	6.69219	2.78792	4.22485	ref|XP_002284549.1| PREDICTED: hypothetical protein [Vitis vinifera]
INB07_c6387	AT3G08010	2.54041	2.66507	2.17263	2.31226	ref|XP_002517815.1| conserved hypothetical protein [Ricinus communis] gi|223543087|gb|EEF44622.1| conserved hypothetical protein [Ricinus communis]
INB07_c6396	AT5G57890	5.56604	8.68908	3.07335	2.26438	ref|XP_002281633.1| PREDICTED: similar to anthranilate synthase beta subunit [Vitis vinifera]
INB07_c6408	AT5G63970	4.35218	5.67019	4.76577	3.3653	ref|XP_002306262.1| predicted protein [Populus trichocarpa] gi|222855711|gb|EEE93258.1| predicted protein [Populus trichocarpa]
INB07_c6456	AT2G31450	12.9472	11.6262	6.87035	8.2721	ref|XP_002534117.1| endonuclease III, putative [Ricinus communis] gi|223525829|gb|EEF28268.1| endonuclease III, putative [Ricinus communis]
INB07_c6492	AT4G24730	2.43599	12.7766	2.45408	2.56995	emb|CBI14928.3| unnamed protein product [Vitis vinifera]
INB07_c6512	AT1G31970	2.8057	3.43647	2.24283	2.45555	ref|XP_002274688.1| PREDICTED: hypothetical protein [Vitis vinifera]
INB07_c6652	AT5G62530	12.4926	8.75042	3.6259	8.99121	gb|AAL70106.1|AF467539_1 putative aldehyde dehydrogenase BIS1 [Hordeum vulgare] gi|73913047|gb|AAZ91461.1| delta-1-pyrroline-5-carboxylate dehydrogenase [Hordeum vulgare]
INB07_c6666	AT1G50620	8.23717	10.7351	3.44567	4.76157	ref|XP_002277143.1| PREDICTED: hypothetical protein [Vitis vinifera]
INB07_c667	AT2G45300	2.31267	2.4814	2.29183	2.2708	gb|AAV64030.1| 5-enolpyruvylshikimate 3-phosphate synthase [Camptotheca acuminata]
INB07_c6672	AT3G62980	2.54314	3.97798	3.40874	2.47433	sp|Q0DKP3.2|TIR1A_ORYSJ RecName: Full=Transport inhibitor response 1-like protein Os05g0150500; Short=TIR1-like protein gi|166714348|gb|ABY87942.1| transport inhibitor response 1 [Oryza sativa Indica Group] gi|218196104|gb|EEC78531.1| hypothetical protein OsI_18478 [Oryza sativa Indica Group]
INB07_c6688	AT3G60350	2.29719	2.35694	2.08103	2.09994	ref|XP_002511601.1| ubiquitin-protein ligase, putative [Ricinus communis] gi|223548781|gb|EEF50270.1| ubiquitin-protein ligase, putative [Ricinus communis]
INB07_c6702	AT3G54280	2.25805	2.35166	2.29229	2.27201	ref|XP_002993735.1| hypothetical protein SELMODRAFT_187576 [Selaginella moellendorffii] gi|300138459|gb|EFJ05227.1| hypothetical protein SELMODRAFT_187576 [Selaginella moellendorffii]
INB07_c6704	AT3G49725	2.94802	3.07289	2.556	2.69823	ref|XP_002263978.1| PREDICTED: hypothetical protein [Vitis vinifera]
INB07_c6741	AT5G19460	3.18105	16.7383	7.24286	6.79033	gb|ACG40873.1| nudix hydrolase 24 [Zea mays]
INB07_c6759	AT3G28030	2.26015	5.37571	2.43097	2.39883	ref|XP_002275112.1| PREDICTED: hypothetical protein [Vitis vinifera]
INB07_c6848	AT4G00560	2.08954	10.3835	2.2254	2.21433	ref|XP_003570446.1| PREDICTED: methionine adenosyltransferase 2 subunit beta-like [Brachypodium distachyon]
INB07_c6853	AT4G33790	2.31054	2.43122	2.09796	2.14727	ref|XP_003614142.1| Fatty acyl-CoA reductase [Medicago truncatula] gi|355515477|gb|AES97100.1| Fatty acyl-CoA reductase [Medicago truncatula]
INB07_c6864	AT1G12430	2.70913	2.73427	2.48385	2.40078	ref|XP_002274900.1| PREDICTED: hypothetical protein [Vitis vinifera]
INB07_c6869	AT4G38370	2.52384	2.66391	2.33218	2.39728	ref|XP_002525806.1| catalytic, putative [Ricinus communis] gi|223534893|gb|EEF36580.1| catalytic, putative [Ricinus communis]
INB07_c6894	AT5G20930	2.62051	2.65573	2.46232	2.45081	gb|AAL58952.1|AC091811_1 putative protein kinase [Oryza sativa Japonica Group]
INB07_c6933	AT5G23720	2.5959	2.79502	2.17226	2.35157	ref|XP_002280806.1| PREDICTED: hypothetical protein [Vitis vinifera]
INB07_c6935	AT2G40116	2.76979	4.402	2.29588	2.88385	ref|XP_002278527.1| PREDICTED: hypothetical protein [Vitis vinifera]
INB07_c6962	AT5G23050	2.39348	2.38314	2.26568	2.26158	ref|XP_002270918.1| PREDICTED: hypothetical protein [Vitis vinifera]
INB07_c7048	AT2G31260	2.38648	2.37662	2.26287	2.25891	ref|XP_002532369.1| conserved hypothetical protein [Ricinus communis] gi|223527925|gb|EEF30012.1| conserved hypothetical protein [Ricinus communis]
INB07_c7073	AT1G64280	2.63311	2.81961	2.18456	2.37579	gb|ABH04326.1| NPR1 [Nicotiana tabacum]
INB07_c7074	AT4G15640	2.39204	2.33903	2.15719	2.13039	emb|CBI26106.3| unnamed protein product [Vitis vinifera]
INB07_c7089	AT4G11160	2.8879	3.88571	2.75283	2.7831	emb|CBI39516.3| unnamed protein product [Vitis vinifera]
INB07_c7093	AT3G61620	5.85994	8.1935	4.66289	4.07555	ref|XP_002280302.1| PREDICTED: hypothetical protein [Vitis vinifera] gi|147867252|emb|CAN81194.1| hypothetical protein VITISV_022853 [Vitis vinifera] gi|297745390|emb|CBI40470.3| unnamed protein product [Vitis vinifera]
INB07_c7134	AT2G45590	3.08214	31.5143	2.58064	2.50109	ref|XP_002511751.1| ATP binding protein, putative [Ricinus communis] gi|223548931|gb|EEF50420.1| ATP binding protein, putative [Ricinus communis]
INB07_c7159	AT2G05830	2.45068	5.16529	2.10657	3.99032	ref|XP_002516257.1| Methylthioribose-1-phosphate isomerase, putative [Ricinus communis] gi|313471351|sp|B9RR88.1|MTNA_RICCO RecName: Full=Methylthioribose-1-phosphate isomerase; Short=M1Pi; Short=MTR-1-P isomerase; AltName: Full=S-methyl-5-thioribose-1-phosphate isomerase; AltName: Full=Translation initiation factor eIF-2B subunit alpha/beta/delta-like protein gi|223544743|gb|EEF46259.1| Methylth…
INB07_c7162	AT5G23670	4.6279	4.29535	3.02322	3.28273	ref|NP_001045279.1| Os01g0928800 [Oryza sativa Japonica Group] gi|57900106|dbj|BAD88168.1| putative serine palmitoyltransferase [Oryza sativa Japonica Group] gi|113534810|dbj|BAF07193.1| Os01g0928800 [Oryza sativa Japonica Group] gi|215767866|dbj|BAH00095.1| unnamed protein product [Oryza sativa Japonica Group] gi|218189664|gb|EEC72091.1| hypothetical protein OsI_05038 [Oryza sativa Indica Group]…
INB07_c7173	AT3G22290	2.44609	9.8505	4.29831	2.44917	ref|XP_002284045.1| PREDICTED: hypothetical protein [Vitis vinifera] gi|296086333|emb|CBI31774.3| unnamed protein product [Vitis vinifera]
INB07_c7201	AT2G28800	4.04511	8.38993	6.48949	3.18299	ref|XP_002313443.1| inner membrane protein [Populus trichocarpa] gi|222849851|gb|EEE87398.1| inner membrane protein [Populus trichocarpa]
INB07_c7205	AT3G56840	2.59128	2.60218	2.45493	2.45429	ref|XP_003618905.1| L-2-hydroxyglutarate dehydrogenase [Medicago truncatula] gi|355493920|gb|AES75123.1| L-2-hydroxyglutarate dehydrogenase [Medicago truncatula]
INB07_c730	AT2G34040	2.5008	6.72291	2.45638	2.57518	ref|XP_002522525.1| Apoptosis inhibitor, putative [Ricinus communis] gi|223538216|gb|EEF39825.1| Apoptosis inhibitor, putative [Ricinus communis]
INB07_c7416	AT3G26700	2.43201	7.31027	2.45965	2.55198	emb|CAN73905.1| hypothetical protein VITISV_039777 [Vitis vinifera]
INB07_c7456	AT1G54890	4.43552	42.9375	2.4548	15.4593	emb|CBI18601.3| unnamed protein product [Vitis vinifera]
INB07_c7491	AT1G45207	2.42113	2.53041	2.26685	2.30918	ref|XP_002454606.1| hypothetical protein SORBIDRAFT_04g034210 [Sorghum bicolor] gi|241934437|gb|EES07582.1| hypothetical protein SORBIDRAFT_04g034210 [Sorghum bicolor]
INB07_c7500	AT1G26160	2.28744	7.95014	5.24549	2.13145	ref|XP_002456036.1| hypothetical protein SORBIDRAFT_03g029250 [Sorghum bicolor] gi|241928011|gb|EES01156.1| hypothetical protein SORBIDRAFT_03g029250 [Sorghum bicolor]
INB07_c78	AT1G42540	2.44658	5.51543	2.35789	2.82967	emb|CAN72607.1| hypothetical protein VITISV_021339 [Vitis vinifera]
INB07_c816	AT5G54600	3.5287	7.71943	2.42898	4.5623	ref|NP_001238052.1| uncharacterized protein LOC100306643 [Glycine max] gi|255629161|gb|ACU14925.1| unknown [Glycine max]
INB07_c851	AT1G19780	15.078	13.4596	5.6673	8.16725	ref|XP_002278464.1| PREDICTED: similar to ATCNGC5 (CYCLIC NUCLEOTIDE GATED CHANNEL 5); calmodulin binding / cyclic nucleotide binding / potassium channel [Vitis vinifera] gi|297743648|emb|CBI36531.3| unnamed protein product [Vitis vinifera]
INB07_c867	AT1G16250	14.4946	11.6743	6.23535	6.41609	ref|XP_002315479.1| f-box family protein [Populus trichocarpa] gi|222864519|gb|EEF01650.1| f-box family protein [Populus trichocarpa]
INB07_c868	AT2G34710	2.11635	2.21732	2.16239	2.14571	emb|CAN73584.1| hypothetical protein VITISV_033098 [Vitis vinifera] gi|297740817|emb|CBI30999.3| unnamed protein product [Vitis vinifera]
INB07_c8818	AT5G50375	2.24232	21.154	4.0794	2.60763	ref|XP_003523138.1| PREDICTED: cycloeucalenol cycloisomerase-like [Glycine max]
INB07_c891	AT2G16710	4.28943	20.2909	4.95079	3.01546	ref|XP_002521181.1| iron-sulfur cluster assembly protein, putative [Ricinus communis] gi|223539628|gb|EEF41212.1| iron-sulfur cluster assembly protein, putative [Ricinus communis]
INB07_c8937	AT5G43670	2.50748	4.5623	2.755	2.42339	ref|XP_002284161.1| PREDICTED: hypothetical protein isoform 1 [Vitis vinifera]
INB07_c900	AT5G09300	6.99773	17.7255	4.49833	2.54256	ref|NP_001066324.1| Os12g0183100 [Oryza sativa Japonica Group] gi|77553175|gb|ABA95971.1| 2-oxoisovalerate dehydrogenase alpha subunit, mitochondrial precursor, putative, expressed [Oryza sativa Japonica Group] gi|108862262|gb|ABA95970.2| 2-oxoisovalerate dehydrogenase alpha subunit, mitochondrial precursor, putative, expressed [Oryza sativa Japonica Group] gi|113648831|dbj|BAF29343.1| Os12g01831…
INB07_c901	AT4G04880	2.26986	5.80288	2.38054	2.41347	ref|XP_003559844.1| PREDICTED: adenosine deaminase-like protein-like [Brachypodium distachyon]
INB07_c919	AT5G24690	3.83624	5.20642	4.45185	3.85589	emb|CBI23847.3| unnamed protein product [Vitis vinifera]
INB07_c926	AT2G45690	3.53668	4.24724	2.60763	2.6458	emb|CBI38835.3| unnamed protein product [Vitis vinifera]
INB07_c934	AT5G57610	2.59433	12.662	5.08384	2.34336	ref|XP_002526218.1| serine/threonine protein kinase, putative [Ricinus communis] gi|223534457|gb|EEF36159.1| serine/threonine protein kinase, putative [Ricinus communis]
INB07_c97	AT5G60600	5.55697	9.19195	3.42933	8.0745	ref|XP_002285130.1| PREDICTED: hypothetical protein [Vitis vinifera] gi|297746253|emb|CBI16309.3| unnamed protein product [Vitis vinifera]
INB07_c983	AT5G22510	2.26342	6.15831	2.38648	2.32665	ref|XP_002264960.1| PREDICTED: hypothetical protein [Vitis vinifera]
INB07_c999	AT1G53470	8.85217	18.6524	3.49648	8.1449	emb|CAN79900.1| hypothetical protein VITISV_007865 [Vitis vinifera]
INB07_rep_c10070	AT3G01750	7.63442	9.95219	5.52339	5.41992	ref|XP_002270297.1| PREDICTED: hypothetical protein [Vitis vinifera] gi|269980442|gb|ACZ56416.1| ankyrin-like protein [Vitis vinifera]
INB07_rep_c10129	AT1G05000	10.0275	10.2124	3.20448	7.40233	ref|XP_002273080.1| PREDICTED: hypothetical protein [Vitis vinifera]
INB07_rep_c10194	AT1G52080	11.7113	18.1422	3.99032	11.6957	ref|XP_002515939.1| conserved hypothetical protein [Ricinus communis] gi|223544844|gb|EEF46359.1| conserved hypothetical protein [Ricinus communis]
INB07_rep_c10336	AT1G79530	5.14734	8.75544	2.88416	4.38206	gb|AEO32537.1| hypothetical protein [Amblyomma maculatum]
INB07_rep_c10458	AT3G02080	11.2457	11.1124	3.7153	6.00995	gb|ACF06446.1| 40S ribosomal protein S19 [Elaeis guineensis]
INB07_rep_c10481	AT5G58270	7.00299	6.08179	2.52047	2.81322	ref|XP_002275902.1| PREDICTED: hypothetical protein [Vitis vinifera]
INB07_rep_c10484	AT4G36710	3.05545	3.53177	2.64752	2.56937	emb|CBI17555.3| unnamed protein product [Vitis vinifera]
INB07_rep_c10493	AT2G41610	3.02828	10.2836	2.393	2.5715	ref|XP_002268979.1| PREDICTED: hypothetical protein [Vitis vinifera]
INB07_rep_c10583	AT2G24200	2.22022	3.33304	2.37188	2.3186	ref|XP_003610319.1| Leucine aminopeptidase [Medicago truncatula] gi|355511374|gb|AES92516.1| Leucine aminopeptidase [Medicago truncatula]
INB07_rep_c10598	AT1G51690	2.32021	2.33836	2.10279	2.09929	gb|AAC32204.1| protein phosphatase 2A 55 kDa B regulatory subunit [Oryza sativa Indica Group] gi|3421415|gb|AAC32205.1| protein phosphatase 2A 55 kDa B regulatory subunit [Oryza sativa]
INB07_rep_c10757	AT5G67080	2.18	7.27585	4.31292	2.33081	ref|XP_003550062.1| PREDICTED: mitogen-activated protein kinase kinase kinase 2-like [Glycine max] gi|345651737|gb|AEO14878.1| rsmv23 protein [Glycine max]
INB07_rep_c10770	AT2G15240	11.9473	8.59586	3.39272	8.93943	emb|CBI40262.3| unnamed protein product [Vitis vinifera]
INB07_rep_c10794	AT1G12790	2.631	2.60538	2.3905	2.53922	ref|XP_002298911.1| predicted protein [Populus trichocarpa] gi|222846169|gb|EEE83716.1| predicted protein [Populus trichocarpa]
INB07_rep_c10854	AT1G03840	6.9403	26.4302	5.70106	5.79367	ref|XP_003533006.1| PREDICTED: zinc finger protein NUTCRACKER-like [Glycine max]
INB07_rep_c10867	AT3G46200	5.02829	4.86216	3.97863	3.19493	ref|XP_003539756.1| PREDICTED: nudix hydrolase 9-like [Glycine max]
INB07_rep_c10902	AT1G69980	3.22703	5.46927	2.38549	2.76311	emb|CBI32062.3| unnamed protein product [Vitis vinifera]
INB07_rep_c10932	AT4G16360	10.9361	7.85669	3.77465	7.62915	emb|CBI18637.3| unnamed protein product [Vitis vinifera]
INB07_rep_c10996	AT1G01880	4.15808	8.17153	3.40248	3.01392	ref|XP_002273159.1| PREDICTED: hypothetical protein [Vitis vinifera] gi|296089141|emb|CBI38844.3| unnamed protein product [Vitis vinifera]
INB07_rep_c11004	AT3G24200	3.31588	5.6901	2.70748	2.70399	ref|XP_002299279.1| predicted protein [Populus trichocarpa] gi|222846537|gb|EEE84084.1| predicted protein [Populus trichocarpa]
INB07_rep_c11071	AT5G49430	6.59981	5.41726	3.08811	6.27788	ref|XP_002519206.1| WD-repeat protein, putative [Ricinus communis] gi|223541521|gb|EEF43070.1| WD-repeat protein, putative [Ricinus communis]
INB07_rep_c11129	AT3G52220	4.57643	6.8067	3.98703	2.1336	ref|XP_002444590.1| hypothetical protein SORBIDRAFT_07g024130 [Sorghum bicolor] gi|241940940|gb|EES14085.1| hypothetical protein SORBIDRAFT_07g024130 [Sorghum bicolor]
INB07_rep_c11281	AT5G23430	2.3256	2.31967	2.28903	2.25514	ref|XP_002268907.1| PREDICTED: hypothetical protein [Vitis vinifera]
INB07_rep_c11292	AT2G31955	2.45878	4.75117	2.3186	2.34995	ref|XP_002267864.1| PREDICTED: hypothetical protein [Vitis vinifera]
INB07_rep_c11317	AT3G53410	2.53727	4.28725	2.50053	2.5249	ref|XP_002465537.1| hypothetical protein SORBIDRAFT_01g040770 [Sorghum bicolor] gi|241919391|gb|EER92535.1| hypothetical protein SORBIDRAFT_01g040770 [Sorghum bicolor]
INB07_rep_c11376	AT2G31800	30.703	193.796	7.19197	16.3362	emb|CBI24726.3| unnamed protein product [Vitis vinifera]
INB07_rep_c11668	AT5G13070	3.80481	6.87468	4.06327	5.13603	ref|NP_001047936.1| Os02g0717900 [Oryza sativa Japonica Group] gi|45735865|dbj|BAD12899.1| unknown protein [Oryza sativa Japonica Group] gi|113537467|dbj|BAF09850.1| Os02g0717900 [Oryza sativa Japonica Group] gi|125540909|gb|EAY87304.1| hypothetical protein OsI_08707 [Oryza sativa Indica Group] gi|215697545|dbj|BAG91539.1| unnamed protein product [Oryza sativa Japonica Group]
INB07_rep_c11858	AT3G12630	6.9735	19.2859	3.55827	8.58623	ref|XP_002263292.1| PREDICTED: hypothetical protein [Vitis vinifera]
INB07_rep_c11866	AT3G23340	7.29822	6.34312	2.60294	2.70729	emb|CBI23660.3| unnamed protein product [Vitis vinifera]
INB07_rep_c11870	AT3G03305	3.84497	8.29756	6.46019	3.23743	ref|XP_002311262.1| predicted protein [Populus trichocarpa] gi|222851082|gb|EEE88629.1| predicted protein [Populus trichocarpa]
INB07_rep_c12139	AT4G26270	2.24663	4.03385	2.08989	2.86951	ref|XP_002283274.1| PREDICTED: hypothetical protein [Vitis vinifera]
INB07_rep_c12409	AT3G54360	10.5214	24.0184	6.85881	9.09037	emb|CBI29160.3| unnamed protein product [Vitis vinifera]
INB07_rep_c12427	AT4G16720	6.22875	8.47295	7.60487	5.09543	gb|ACF06610.1| ribosomal protein L15 [Elaeis guineensis]
INB07_rep_c12468	AT3G56460	12.5945	19.0867	6.97456	7.78899	ref|XP_002329219.1| predicted protein [Populus trichocarpa] gi|118487115|gb|ABK95387.1| unknown [Populus trichocarpa] gi|222871000|gb|EEF08131.1| predicted protein [Populus trichocarpa]
INB07_rep_c12526	AT2G42210	7.86564	9.11157	3.10706	8.32905	ref|XP_002532339.1| protein translocase, putative [Ricinus communis] gi|223527956|gb|EEF30041.1| protein translocase, putative [Ricinus communis]
INB07_rep_c12700	AT3G17365	8.99777	10.2371	5.02127	5.18715	dbj|BAD09975.1| unknown protein [Oryza sativa Japonica Group]
INB07_rep_c12783	AT2G20280	3.33385	3.86104	2.65284	3.21987	ref|XP_002525195.1| zinc finger protein, putative [Ricinus communis] gi|223535492|gb|EEF37161.1| zinc finger protein, putative [Ricinus communis]
INB07_rep_c13063	AT5G03380	6.28664	26.5076	4.33858	5.19724	ref|XP_003553557.1| PREDICTED: uncharacterized protein LOC100795652 [Glycine max]
INB07_rep_c13225	AT1G69830	2.66391	3.62841	2.35125	2.80962	ref|XP_002270049.1| PREDICTED: hypothetical protein [Vitis vinifera]
INB07_rep_c13639	AT1G48950	2.4814	3.96473	2.46075	2.63073	ref|NP_001141693.1| uncharacterized protein LOC100273822 [Zea mays] gi|219884477|gb|ACL52613.1| unknown [Zea mays] gi|224028467|gb|ACN33309.1| unknown [Zea mays]
INB07_rep_c13706	AT4G13560	2.44193	2.60461	2.09206	2.20813	gb|AEO35430.1| hypothetical protein [Amblyomma maculatum]
INB07_rep_c13832	AT1G15120	8.8354	14.8244	5.54035	3.72284	ref|XP_002300924.1| predicted protein [Populus trichocarpa] gi|222842650|gb|EEE80197.1| predicted protein [Populus trichocarpa]
INB07_rep_c14278	AT2G39140	2.55968	2.5374	2.44761	2.45835	emb|CBI31423.3| unnamed protein product [Vitis vinifera]
INB07_rep_c14287	AT5G66850	2.97432	3.6607	2.53195	2.49581	ref|NP_001051367.1| Os03g0764300 [Oryza sativa Japonica Group] gi|108711235|gb|ABF99030.1| Protein kinase domain containing protein, expressed [Oryza sativa Japonica Group] gi|108711236|gb|ABF99031.1| Protein kinase domain containing protein, expressed [Oryza sativa Japonica Group] gi|113549838|dbj|BAF13281.1| Os03g0764300 [Oryza sativa Japonica Group] gi|215687182|dbj|BAG90952.1| unnamed protein…
INB07_rep_c14351	AT3G04260	3.1667	5.23574	2.67051	2.61466	emb|CBI28656.3| unnamed protein product [Vitis vinifera]
INB07_rep_c14491	AT1G64950	4.30054	4.62431	2.57212	3.17257	ref|XP_002266611.1| PREDICTED: hypothetical protein [Vitis vinifera]
INB07_rep_c14587	AT5G53460	16.7674	14.7971	8.39336	6.54001	emb|CBI23145.3| unnamed protein product [Vitis vinifera]
INB07_rep_c14686	AT1G11840	2.10405	11.5097	2.66507	2.0996	emb|CBI28027.3| unnamed protein product [Vitis vinifera]
INB07_rep_c14794	AT5G64700	2.54167	2.75548	2.48326	2.67993	ref|XP_002533622.1| Auxin-induced protein 5NG4, putative [Ricinus communis] gi|223526496|gb|EEF28766.1| Auxin-induced protein 5NG4, putative [Ricinus communis]
INB07_rep_c14837	AT1G09330	5.62582	9.35105	7.20709	3.47573	ref|XP_002279089.1| PREDICTED: hypothetical protein [Vitis vinifera] gi|297744023|emb|CBI36993.3| unnamed protein product [Vitis vinifera]
INB07_rep_c14878	AT1G29250	2.97599	2.97077	2.41299	2.70604	ref|XP_002285115.1| PREDICTED: hypothetical protein [Vitis vinifera] gi|297738936|emb|CBI28181.3| unnamed protein product [Vitis vinifera]
INB07_rep_c14896	AT1G25420	7.83735	10.4562	6.49177	4.01473	ref|XP_002282696.1| PREDICTED: hypothetical protein [Vitis vinifera] gi|297737811|emb|CBI27012.3| unnamed protein product [Vitis vinifera]
INB07_rep_c15010	AT1G16180	2.44255	2.49565	2.40326	2.3711	gb|EAZ24909.1| hypothetical protein OsJ_08689 [Oryza sativa Japonica Group]
INB07_rep_c15105	AT5G42930	3.38017	16.162	3.06728	2.63511	dbj|BAK04680.1| predicted protein [Hordeum vulgare subsp. vulgare]
INB07_rep_c15133	AT2G13370	4.44334	6.47172	4.46848	3.65096	ref|XP_002275100.1| PREDICTED: hypothetical protein [Vitis vinifera]
INB07_rep_c15260	AT3G20320	2.72673	7.31392	2.33081	2.60285	emb|CAN71395.1| hypothetical protein VITISV_036125 [Vitis vinifera]
INB07_rep_c15299	AT5G51220	3.11786	3.77243	3.14326	3.067	emb|CBI38626.3| unnamed protein product [Vitis vinifera]
INB07_rep_c15335	AT5G36700	2.5284	2.70643	2.23381	2.35667	ref|XP_002268808.1| PREDICTED: hypothetical protein [Vitis vinifera]
INB07_rep_c15533	AT5G08550	2.09171	10.2298	6.74801	4.24988	ref|XP_002278714.1| PREDICTED: hypothetical protein [Vitis vinifera]
INB07_rep_c15613	AT2G47510	4.0775	18.4128	2.40184	4.07054	ref|XP_002273033.1| PREDICTED: hypothetical protein [Vitis vinifera] gi|297743928|emb|CBI36898.3| unnamed protein product [Vitis vinifera]
INB07_rep_c15751	AT5G66760	23.1682	43.7572	6.45852	24.808	ref|XP_003558573.1| PREDICTED: succinate dehydrogenase [ubiquinone] flavoprotein subunit, mitochondrial-like [Brachypodium distachyon]
INB07_rep_c15775	AT2G42490	2.28176	12.7477	6.78859	3.88699	ref|XP_002273532.1| PREDICTED: hypothetical protein [Vitis vinifera]
INB07_rep_c15833	AT1G61110	17.623	14.2394	5.84096	5.56604	ref|XP_003543257.1| PREDICTED: NAC domain-containing protein 18 [Glycine max]
INB07_rep_c15939	AT1G12520	8.34035	10.2361	3.6622	2.5175	gb|AEM97866.1| Cu/Zn-superoxide dismutase copper chaperone precursor [Corylus heterophylla]
INB07_rep_c16070	AT1G53750	4.52047	14.8506	2.75016	3.95971	sp|O64982.1|PRS7_PRUPE RecName: Full=26S protease regulatory subunit 7; AltName: Full=26S proteasome AAA-ATPase subunit RPT1; AltName: Full=26S proteasome subunit 7; AltName: Full=Regulatory particle triple-A ATPase subunit 1 gi|3172331|gb|AAC18523.1| 26S proteasome subunit 7 [Prunus persica]
INB07_rep_c16212	AT2G34160	12.4004	28.3768	14.5768	18.8641	ref|XP_002285115.1| PREDICTED: hypothetical protein [Vitis vinifera] gi|297738936|emb|CBI28181.3| unnamed protein product [Vitis vinifera]
INB07_rep_c16250	AT2G28100	5.21497	5.54571	2.80758	3.48835	ref|XP_002313533.1| predicted protein [Populus trichocarpa] gi|222849941|gb|EEE87488.1| predicted protein [Populus trichocarpa]
INB07_rep_c16277	AT2G30050	5.64849	5.52868	4.59434	3.30875	ref|XP_002281856.1| PREDICTED: hypothetical protein [Vitis vinifera] gi|147809687|emb|CAN73348.1| hypothetical protein VITISV_040760 [Vitis vinifera]
INB07_rep_c16309	AT1G04820	2.78553	2.75884	2.43186	2.54284	gb|AAD50628.1|AF106570_1 alpha-tubulin [Gossypium hirsutum]
INB07_rep_c16516	AT3G05590	4.31981	4.20861	2.856	3.04713	ref|XP_002301485.1| predicted protein [Populus trichocarpa] gi|222843211|gb|EEE80758.1| predicted protein [Populus trichocarpa]
INB07_rep_c16643	AT1G17520	2.88946	7.17473	4.25031	4.4167	ref|XP_002281183.1| PREDICTED: hypothetical protein [Vitis vinifera] gi|297738637|emb|CBI27882.3| unnamed protein product [Vitis vinifera]
INB07_rep_c16667	AT5G02490	2.49418	2.52777	2.46751	2.4251	ref|NP_001051724.1| Os03g0821100 [Oryza sativa Japonica Group] gi|29124135|gb|AAO65876.1| heat shock protein cognate 70 [Oryza sativa Japonica Group] gi|108711797|gb|ABF99592.1| Heat shock cognate 70 kDa protein 2, putative, expressed [Oryza sativa Japonica Group] gi|113550195|dbj|BAF13638.1| Os03g0821100 [Oryza sativa Japonica Group] gi|125588425|gb|EAZ29089.1| hypothetical protein OsJ_13143 [Or…
INB07_rep_c16827	AT2G33040	5.31089	21.5729	6.45378	3.45614	gb|ACF06556.1| mitochondrial ATP synthase gamma chain [Elaeis guineensis]
INB07_rep_c17012	AT2G04630	2.74804	5.6721	3.14612	2.67335	gb|ACG24540.1| DNA-directed RNA polymerases I, II, and III 14.4 kDa polypeptide [Zea mays] gi|195606438|gb|ACG25049.1| DNA-directed RNA polymerases I, II, and III 14.4 kDa polypeptide [Zea mays] gi|195616336|gb|ACG29998.1| DNA-directed RNA polymerases I, II, and III 14.4 kDa polypeptide [Zea mays]
INB07_rep_c17016	AT5G58220	3.91591	16.9171	6.83922	9.96804	gb|EEC75394.1| hypothetical protein OsI_11879 [Oryza sativa Indica Group]
INB07_rep_c17022	AT3G09810	10.3659	13.3371	3.51832	2.45707	ref|XP_002519520.1| isocitrate dehydrogenase, putative [Ricinus communis] gi|223541383|gb|EEF42934.1| isocitrate dehydrogenase, putative [Ricinus communis]
INB07_rep_c17097	AT1G07470	2.83988	2.71699	2.52079	2.5846	gb|ABK25179.1| unknown [Picea sitchensis]
INB07_rep_c17331	AT4G26780	7.53881	7.22761	4.88835	3.86512	ref|XP_002277588.1| PREDICTED: hypothetical protein [Vitis vinifera]
INB07_rep_c17402	AT3G03900	6.48831	25.5561	9.15626	10.2124	ref|XP_002460898.1| hypothetical protein SORBIDRAFT_02g037100 [Sorghum bicolor] gi|241924275|gb|EER97419.1| hypothetical protein SORBIDRAFT_02g037100 [Sorghum bicolor]
INB07_rep_c17748	AT4G28950	2.85152	9.79274	3.57889	4.09297	ref|XP_003528925.1| PREDICTED: rac-like GTP-binding protein ARAC7-like [Glycine max]
INB07_rep_c17777	AT1G16570	5.25096	40.8772	2.57217	5.28881	ref|XP_002330745.1| predicted protein [Populus trichocarpa] gi|222872521|gb|EEF09652.1| predicted protein [Populus trichocarpa]
INB07_rep_c17923	AT3G19080	2.47509	2.39457	2.21732	2.21932	emb|CAN83123.1| hypothetical protein VITISV_044372 [Vitis vinifera]
INB07_rep_c17925	AT5G05930	9.63822	9.80337	3.63678	4.99688	ref|XP_002277052.1| PREDICTED: hypothetical protein [Vitis vinifera] gi|296086142|emb|CBI31583.3| unnamed protein product [Vitis vinifera]
INB07_rep_c17991	AT3G11320	10.3507	11.264	6.37263	2.37774	ref|XP_002279987.1| PREDICTED: hypothetical protein [Vitis vinifera] gi|147859522|emb|CAN81426.1| hypothetical protein VITISV_014591 [Vitis vinifera]
INB07_rep_c18236	AT1G80030	3.73689	20.4874	5.77821	5.09114	emb|CBI36347.3| unnamed protein product [Vitis vinifera]
INB07_rep_c18372	AT2G22720	4.16492	6.77561	4.81744	5.85285	emb|CBI18616.3| unnamed protein product [Vitis vinifera]
INB07_rep_c18438	AT5G67280	28.9757	21.6862	3.6629	16.2014	ref|XP_002310117.1| predicted protein [Populus trichocarpa] gi|222853020|gb|EEE90567.1| predicted protein [Populus trichocarpa]
INB07_rep_c18474	AT4G01880	3.13327	2.93781	2.40553	2.59404	ref|XP_002515211.1| conserved hypothetical protein [Ricinus communis] gi|223545691|gb|EEF47195.1| conserved hypothetical protein [Ricinus communis]
INB07_rep_c18483	AT1G20610	2.53582	2.54722	2.4987	2.46817	ref|XP_002280079.1| PREDICTED: hypothetical protein [Vitis vinifera] gi|302142651|emb|CBI19854.3| unnamed protein product [Vitis vinifera]
INB07_rep_c18502	AT4G34830	2.58297	10.9145	3.62919	2.71714	ref|XP_002276432.1| PREDICTED: hypothetical protein [Vitis vinifera]
INB07_rep_c18714	AT3G58580	5.26459	6.98614	5.73603	3.00782	gb|EEE50951.1| hypothetical protein OsJ_31500 [Oryza sativa Japonica Group]
INB07_rep_c18795	AT5G66230	2.87215	10.7048	4.87875	2.54466	ref|XP_002327660.1| predicted protein [Populus trichocarpa] gi|222836745|gb|EEE75138.1| predicted protein [Populus trichocarpa]
INB07_rep_c19123	AT3G04460	2.46856	6.3227	4.77467	2.38038	ref|XP_002467112.1| hypothetical protein SORBIDRAFT_01g019750 [Sorghum bicolor] gi|241920966|gb|EER94110.1| hypothetical protein SORBIDRAFT_01g019750 [Sorghum bicolor]
INB07_rep_c19627	AT1G03350	3.18004	3.02206	2.37792	2.62005	ref|XP_002279111.1| PREDICTED: similar to BSD domain-containing protein [Vitis vinifera]
INB07_rep_c19761	AT5G15310	2.43567	2.5209	2.08574	2.18021	ref|XP_002283843.1| PREDICTED: hypothetical protein [Vitis vinifera]
INB07_rep_c20138	AT2G40770	5.53428	13.4108	7.48551	8.02235	emb|CBI25341.3| unnamed protein product [Vitis vinifera]
INB07_rep_c20350	AT1G06440	4.59668	9.95057	3.83421	8.3268	ref|XP_003537381.1| PREDICTED: uncharacterized protein LOC100808404 [Glycine max]
INB07_rep_c20445	AT2G33040	3.4865	15.2374	5.57952	2.82415	gb|ACF06556.1| mitochondrial ATP synthase gamma chain [Elaeis guineensis]
INB07_rep_c20456	AT2G36430	14.1614	15.811	4.1851	4.29487	gb|EAZ11656.1| hypothetical protein OsJ_01519 [Oryza sativa Japonica Group]
INB07_rep_c20598	AT2G17710	2.43226	10.5185	2.45878	2.57771	ref|XP_002263132.1| PREDICTED: hypothetical protein [Vitis vinifera]
INB07_rep_c20681	AT4G18100	4.75154	9.72462	5.51176	3.83624	gb|ACF06459.1| ribosomal protein L32 [Elaeis guineensis]
INB07_rep_c21095	AT4G32260	3.91501	4.4044	2.43857	2.43599	ref|XP_002324301.1| predicted protein [Populus trichocarpa] gi|222865735|gb|EEF02866.1| predicted protein [Populus trichocarpa]
INB07_rep_c21295	AT2G15440	3.25529	3.10362	2.77043	3.24055	emb|CAN74915.1| hypothetical protein VITISV_041669 [Vitis vinifera]
INB07_rep_c21805	AT3G05790	2.62604	2.82	2.16491	2.37206	ref|XP_002277956.1| PREDICTED: similar to putative LON3 protease [Vitis vinifera]
INB07_rep_c21877	AT4G23180	2.20813	19.5854	2.11346	3.42506	ref|XP_003562978.1| PREDICTED: cysteine-rich receptor-like protein kinase 10-like [Brachypodium distachyon]
INB07_rep_c23173	AT3G61780	2.49321	2.70097	2.15184	2.2865	ref|XP_002263610.1| PREDICTED: hypothetical protein [Vitis vinifera]
INB07_rep_c23381	AT5G42330	2.67294	10.6937	7.10133	4.86373	ref|XP_002306974.1| predicted protein [Populus trichocarpa] gi|222856423|gb|EEE93970.1| predicted protein [Populus trichocarpa]
INB07_rep_c23495	AT5G50310	6.51567	12.372	6.35721	3.61214	ref|XP_002276501.1| PREDICTED: hypothetical protein [Vitis vinifera] gi|297733624|emb|CBI14871.3| unnamed protein product [Vitis vinifera]
INB07_rep_c25050	AT5G04870	3.65917	6.26621	2.73569	3.04505	gb|ABU45516.1| calcium-dependent protein kinase 1 [Phalaenopsis amabilis]
INB07_rep_c25419	AT5G53170	2.67366	2.69859	2.4001	2.60876	gb|AAF27916.1|AF220199_1 26S proteasome regulatory subunit 8 [Pinus taeda]
INB07_rep_c25644	AT5G06550	2.64931	2.70604	2.33592	2.54824	ref|XP_003554495.1| PREDICTED: F-box protein At5g06550-like [Glycine max]
INB07_rep_c25968	AT2G39770	5.3297	6.72383	4.38206	4.18943	ref|XP_002311190.1| predicted protein [Populus trichocarpa] gi|222851010|gb|EEE88557.1| predicted protein [Populus trichocarpa]
INB07_rep_c26083	AT4G32040	4.10818	24.5636	7.13193	13.0414	ref|XP_003522507.1| PREDICTED: homeobox protein knotted-1-like 3-like [Glycine max]
INB07_rep_c26469	AT1G31170	2.74374	2.67745	2.49975	2.56345	ref|XP_002276335.1| PREDICTED: hypothetical protein [Vitis vinifera] gi|297737984|emb|CBI27185.3| unnamed protein product [Vitis vinifera]
INB07_rep_c26825	AT2G35290	6.64958	6.0364	3.46341	6.9168	dbj|BAJ88332.1| predicted protein [Hordeum vulgare subsp. vulgare]
INB07_rep_c27685	AT1G20630	3.79475	5.483	2.60356	2.8006	gb|AAF19965.1|AF207906_1 catalase 1 [Zantedeschia aethiopica]
INB07_rep_c28998	AT5G67380	3.58169	5.16704	2.57544	2.68471	ref|XP_001996216.1| GH22328 [Drosophila grimshawi] gi|193899711|gb|EDV98577.1| GH22328 [Drosophila grimshawi]
INB07_rep_c29124	AT1G01140	10.0322	12.3983	6.08179	6.24457	gb|AAL85889.1|AF479060_1 putative serine threonine kinase [Sandersonia aurantiaca]
INB07_rep_c29356	AT5G54470	28.8772	41.7955	5.10493	2.84196	emb|CAN67529.1| hypothetical protein VITISV_004310 [Vitis vinifera]
INB07_rep_c29889	AT5G43210	4.67888	8.91094	4.61761	6.6453	ref|XP_002441709.1| hypothetical protein SORBIDRAFT_08g001060 [Sorghum bicolor] gi|241942402|gb|EES15547.1| hypothetical protein SORBIDRAFT_08g001060 [Sorghum bicolor]
INB07_rep_c30072	AT5G14670	2.86801	2.89031	2.50623	2.84126	ref|XP_003613219.1| ADP-ribosylation factor [Medicago truncatula] gi|355514554|gb|AES96177.1| ADP-ribosylation factor [Medicago truncatula]
INB07_rep_c30119	AT1G10970	2.67657	3.62919	2.43482	2.51886	gb|EEE65900.1| hypothetical protein OsJ_21733 [Oryza sativa Japonica Group]
INB07_rep_c30750	AT4G18100	2.30368	2.43497	2.16508	2.20091	gb|ACF06459.1| ribosomal protein L32 [Elaeis guineensis]
INB07_rep_c31048	AT3G53500	3.21688	5.08451	2.50126	2.55978	emb|CBI25319.3| unnamed protein product [Vitis vinifera]
INB07_rep_c31778	AT5G63960	2.29497	2.42262	2.19549	2.22063	ref|NP_001067405.1| Os11g0186400 [Oryza sativa Japonica Group] gi|13124219|sp|Q9LRE6.1|DPOD1_ORYSJ RecName: Full=DNA polymerase delta catalytic subunit gi|9188570|dbj|BAA99573.1| OsPol delta large subunit [Oryza sativa Japonica Group] gi|62734232|gb|AAX96341.1| dna polymerase delta catalytic subunit (ec 2.7.7.7) [Oryza sativa Japonica Group] gi|77549018|gb|ABA91815.1| DNA polymerase delta catalyt…
INB07_rep_c31900	AT4G38510	11.7317	8.6517	3.96428	6.5051	ref|XP_003555858.1| PREDICTED: V-type proton ATPase subunit B 1-like [Glycine max]
INB07_rep_c32818	AT4G19490	5.86618	23.7496	6.71562	8.23913	ref|XP_002272177.1| PREDICTED: hypothetical protein [Vitis vinifera]
INB07_rep_c32966	AT1G74410	2.70123	4.32194	3.60866	2.88965	dbj|BAD16113.1| putative NEP1-interacting protein [Oryza sativa Japonica Group] gi|215687320|dbj|BAG91907.1| unnamed protein product [Oryza sativa Japonica Group]
INB07_rep_c33275	AT5G11330	13.2525	13.2525	7.44712	7.54432	ref|XP_002324842.1| predicted protein [Populus trichocarpa] gi|222866276|gb|EEF03407.1| predicted protein [Populus trichocarpa]
INB07_rep_c34002	AT2G35550	2.53148	4.00968	2.47556	2.57668	ref|XP_002519003.1| conserved hypothetical protein [Ricinus communis] gi|223541990|gb|EEF43536.1| conserved hypothetical protein [Ricinus communis]
INB07_rep_c34102	AT5G20890	3.33431	7.11008	3.95404	2.57158	ref|XP_002285912.1| PREDICTED: hypothetical protein [Vitis vinifera] gi|302141688|emb|CBI18891.3| unnamed protein product [Vitis vinifera]
INB07_rep_c34378	AT5G56860	16.6413	19.6419	3.02828	3.40946	ref|XP_002514107.1| hypothetical protein RCOM_1046780 [Ricinus communis] gi|223546563|gb|EEF48061.1| hypothetical protein RCOM_1046780 [Ricinus communis]
INB07_rep_c7528	AT5G64400	25084.8	48805	2144.8	17235.2	ref|XP_002298508.1| predicted protein [Populus trichocarpa] gi|118485403|gb|ABK94558.1| unknown [Populus trichocarpa] gi|222845766|gb|EEE83313.1| predicted protein [Populus trichocarpa]
INB07_rep_c7643	AT4G33110	25.051	23.6508	6.16964	9.22162	dbj|BAK61826.1| coclaurine N-methyltransferase [Citrus unshiu]
INB07_rep_c7708	AT5G27930	7.1728	12.8627	4.23584	7.35593	ref|XP_003521676.1| PREDICTED: probable protein phosphatase 2C 73-like [Glycine max]
INB07_rep_c7720	AT1G10940	16.0696	16.5777	7.65794	12.3324	emb|CAN78793.1| hypothetical protein VITISV_028464 [Vitis vinifera]
INB07_rep_c7729	AT4G11410	3.40239	17.5713	2.95334	10.6644	gb|ACF06594.1| short-chain dehydrogenase Tic32 [Elaeis guineensis]
INB07_rep_c7762	AT5G46180	2.31422	2.40996	2.29856	2.28687	gb|EEE59577.1| hypothetical protein OsJ_11874 [Oryza sativa Japonica Group]
INB07_rep_c7935	AT1G50430	48.7865	45.0115	5.76951	59.7568	ref|XP_002268455.1| PREDICTED: hypothetical protein [Vitis vinifera]
INB07_rep_c7956	AT4G19880	5.59673	21.9309	9.55226	10.661	ref|XP_002277886.1| PREDICTED: hypothetical protein [Vitis vinifera]
INB07_rep_c8095	AT3G20500	3.62993	6.58647	2.63287	3.90317	ref|NP_188686.2| purple acid phosphatase 18 [Arabidopsis thaliana] gi|75273656|sp|Q9LJU7.1|PPA18_ARATH RecName: Full=Purple acid phosphatase 18; Flags: Precursor gi|11994138|dbj|BAB01159.1| purple acid phosphatase-like protein [Arabidopsis thaliana] gi|17064824|gb|AAL32566.1| purple acid phosphatase-like protein [Arabidopsis thaliana] gi|20259848|gb|AAM13271.1| purple acid phosphatase-like protei…
INB07_rep_c8117	AT3G16560	11.1785	8.05737	2.55215	2.91794	ref|XP_002268812.1| PREDICTED: hypothetical protein [Vitis vinifera]
INB07_rep_c8163	AT3G55460	5.75383	12.0892	9.09436	9.10734	emb|CBI31687.3| unnamed protein product [Vitis vinifera]
INB07_rep_c8164	AT1G25350	2.74607	11.0492	4.41768	2.91863	ref|NP_001042238.1| Os01g0185200 [Oryza sativa Japonica Group] gi|55295929|dbj|BAD67797.1| putative tRNA-glutamine synthetase [Oryza sativa Japonica Group] gi|113531769|dbj|BAF04152.1| Os01g0185200 [Oryza sativa Japonica Group] gi|215694379|dbj|BAG89372.1| unnamed protein product [Oryza sativa Japonica Group] gi|222617878|gb|EEE54010.1| hypothetical protein OsJ_00666 [Oryza sativa Japonica Group]
INB07_rep_c8212	AT1G80230	26.2612	51.5106	3.4312	6.60677	ref|NP_001056771.1| Os06g0142700 [Oryza sativa Japonica Group] gi|5803264|dbj|BAA83574.1| putative cytochrome c oxidase subunit Vb precursor [Oryza sativa Japonica Group] gi|113594811|dbj|BAF18685.1| Os06g0142700 [Oryza sativa Japonica Group] gi|125554007|gb|EAY99612.1| hypothetical protein OsI_21590 [Oryza sativa Indica Group] gi|125596016|gb|EAZ35796.1| hypothetical protein OsJ_20088 [Oryza sat…
INB07_rep_c8315	AT1G29150	8.68547	6.83215	2.12208	5.7118	ref|XP_002265609.1| PREDICTED: hypothetical protein [Vitis vinifera] gi|147800876|emb|CAN73333.1| hypothetical protein VITISV_035135 [Vitis vinifera]
INB07_rep_c8339	AT2G42810	2.84374	2.80316	2.39253	2.5374	ref|NP_001234232.1| serine/threonine-protein phosphatase 5 [Solanum lycopersicum] gi|24954813|gb|AAN64317.1| type 5 serine/threonine phosphatase 55 kDa isoform [Solanum lycopersicum] gi|28141084|gb|AAO26214.1| type 5 protein serine/threonine phosphatase 55 kDa isoform [Solanum lycopersicum]
INB07_rep_c8352	AT5G41370	4.69387	4.94812	2.82103	3.31713	dbj|BAB08509.1| DNA excision repair cross-complementing protein; similar to human Xeroderma pigmentosum group B DNA repair protein [Arabidopsis thaliana]
INB07_rep_c8436	AT1G15370	3.4276	6.83023	2.47968	2.68066	gb|EEC76567.1| hypothetical protein OsI_14395 [Oryza sativa Indica Group] gi|222626199|gb|EEE60331.1| hypothetical protein OsJ_13429 [Oryza sativa Japonica Group]
INB07_rep_c8445	AT1G29950	14.8292	12.5386	4.73645	9.15332	ref|XP_002519719.1| conserved hypothetical protein [Ricinus communis] gi|223541136|gb|EEF42692.1| conserved hypothetical protein [Ricinus communis]
INB07_rep_c8535	AT4G02570	2.68695	2.84469	2.20038	2.40411	ref|XP_002272195.1| PREDICTED: hypothetical protein isoform 1 [Vitis vinifera] gi|297736859|emb|CBI26060.3| unnamed protein product [Vitis vinifera]
INB07_rep_c8540	AT5G40440	3.2789	3.90201	3.47026	2.71059	ref|XP_002274862.1| PREDICTED: hypothetical protein [Vitis vinifera] gi|296087617|emb|CBI34873.3| unnamed protein product [Vitis vinifera]
INB07_rep_c8580	AT3G16700	14.9873	14.2674	5.63975	11.1956	ref|XP_002516952.1| fumarylacetoacetate hydrolase, putative [Ricinus communis] gi|223544040|gb|EEF45566.1| fumarylacetoacetate hydrolase, putative [Ricinus communis]
INB07_rep_c8607	AT5G63620	4.17469	15.9347	2.71098	3.25217	ref|NP_001142329.1| uncharacterized protein LOC100274499 [Zea mays] gi|194708238|gb|ACF88203.1| unknown [Zea mays]
INB07_rep_c8631	AT1G02090	2.39073	4.42685	2.33039	2.30503	ref|XP_002273686.1| PREDICTED: hypothetical protein [Vitis vinifera] gi|297734611|emb|CBI16662.3| unnamed protein product [Vitis vinifera]
INB07_rep_c8720	AT3G02650	6.36313	7.46338	3.12463	4.29831	ref|XP_002514778.1| pentatricopeptide repeat-containing protein, putative [Ricinus communis] gi|223545829|gb|EEF47332.1| pentatricopeptide repeat-containing protein, putative [Ricinus communis]
INB07_rep_c8754	AT4G33720	27.1311	18.2979	2.24747	5.31485	gb|ABK41053.2| pathogenesis-related protein 1 [Musa acuminata]
INB07_rep_c8788	AT3G47520	6.54328	12.0284	4.82812	7.81279	ref|XP_002284909.1| PREDICTED: hypothetical protein [Vitis vinifera]
INB07_rep_c9058	AT4G04900	8.09365	95.6675	7.5333	69.5457	ref|XP_002266933.1| PREDICTED: hypothetical protein [Vitis vinifera] gi|302144074|emb|CBI23179.3| unnamed protein product [Vitis vinifera]
INB07_rep_c9087	AT4G20380	2.34253	2.45672	2.09112	2.15287	ref|XP_003525022.1| PREDICTED: protein LSD1-like [Glycine max] gi|255641264|gb|ACU20909.1| unknown [Glycine max]
INB07_rep_c9144	AT4G20070	2.39457	2.45535	2.38361	2.34569	emb|CBI27216.3| unnamed protein product [Vitis vinifera]
INB07_rep_c9147	AT4G03520	9.07586	11.1918	7.78553	7.71537	emb|CBI20319.3| unnamed protein product [Vitis vinifera]
INB07_rep_c9162	AT5G39250	18.6679	12.2557	3.62993	14.0997	ref|XP_002279098.1| PREDICTED: hypothetical protein isoform 3 [Vitis vinifera] gi|225451701|ref|XP_002279074.1| PREDICTED: hypothetical protein isoform 2 [Vitis vinifera] gi|225451703|ref|XP_002279063.1| PREDICTED: hypothetical protein isoform 1 [Vitis vinifera] gi|296082222|emb|CBI21227.3| unnamed protein product [Vitis vinifera]
INB07_rep_c9173	AT2G45130	5.73266	5.57569	3.10771	3.56853	ref|XP_002326803.1| predicted protein [Populus trichocarpa] gi|222835118|gb|EEE73553.1| predicted protein [Populus trichocarpa]
INB07_rep_c9184	AT4G11260	3.70593	11.2892	5.71905	7.25948	gb|AAL33610.1|AF439974_1 SGT1 [Hordeum vulgare] gi|326507506|dbj|BAK03146.1| predicted protein [Hordeum vulgare subsp. vulgare]
INB07_rep_c9210	AT4G16130	2.53372	6.72964	4.6392	2.3615	emb|CBI20799.3| unnamed protein product [Vitis vinifera]
INB07_rep_c9269	AT5G53070	3.19932	3.04505	2.42339	2.67937	gb|EEC79567.1| hypothetical protein OsI_20717 [Oryza sativa Indica Group]
INB07_rep_c9314	AT5G65780	2.33377	6.92976	2.34133	2.35254	ref|XP_002530599.1| branched-chain amino acid aminotransferase, putative [Ricinus communis] gi|223529847|gb|EEF31779.1| branched-chain amino acid aminotransferase, putative [Ricinus communis]
INB07_rep_c9550	AT1G33800	8.62603	9.44536	3.60159	4.37822	ref|XP_002279765.1| PREDICTED: hypothetical protein [Vitis vinifera] gi|296090589|emb|CBI40958.3| unnamed protein product [Vitis vinifera]
INB07_rep_c9560	AT2G43210	3.08144	2.9815	2.59239	2.57709	ref|XP_002309827.1| predicted protein [Populus trichocarpa] gi|222852730|gb|EEE90277.1| predicted protein [Populus trichocarpa]
INB07_rep_c9629	AT5G37020	10.4499	9.7608	3.81406	5.36592	ref|XP_002266678.1| PREDICTED: similar to auxin response factor 8 [Vitis vinifera]
INB07_rep_c9777	AT5G55970	3.63158	3.4974	3.15104	2.80635	emb|CAN74282.1| hypothetical protein VITISV_016708 [Vitis vinifera]
INB07_rep_c9853	AT1G28310	2.58169	11.6957	3.60615	5.34255	ref|XP_003542768.1| PREDICTED: uncharacterized protein LOC100791855 [Glycine max]
INB07_rep_c9890	AT4G16310	2.56569	3.50426	2.46345	2.36852	ref|XP_002280631.1| PREDICTED: hypothetical protein [Vitis vinifera]

## Sheet: Table S5
Supplementary Table 5_Mitochondrial genes classified into cluster IV
ProbeID	TAIR_ID	Petal_signal	Pistil_signal	Stamen_signal	Pith_signal	homology_search_result
INB07_rep_c12234	AT3G15020	425.346	36471.3	8773.76	15681.2	emb|CAD33240.1| putative mitochondrial NAD-dependent malate dehydrogenase [Solanum tuberosum]
INB07_c782	AT1G43900	12.1126	948.618	54.2955	23.3675	ref|XP_002267913.1| PREDICTED: hypothetical protein [Vitis vinifera] gi|302142730|emb|CBI19933.3| unnamed protein product [Vitis vinifera]
INB07_c2420	AT4G21880	122.821	493.613	337.814	70.1782	gb|AAD03456.1| contains similarity to Ipomoea nil leaf protein (GB: D85101) [Arabidopsis thaliana]
INB07_rep_c14429	AT2G36530	18.0153	127.36	41.1644	35.8007	gb|ACF06525.1| enolase [Elaeis guineensis]
INB07_rep_c9096	AT5G11520	28.8207	45.8671	40.8772	8.78648	ref|XP_002516566.1| aspartate aminotransferase, putative [Ricinus communis] gi|223544386|gb|EEF45907.1| aspartate aminotransferase, putative [Ricinus communis]
INB07_c4613	AT4G04350	194.415	303.795	275.464	9.73789	emb|CBH32645.1| leucyl-tRNA synthetase, putative, expressed [Triticum aestivum]
INB07_c1117	AT1G17650	25.608	45.4681	34.6204	19.411	ref|NP_001043386.1| Os01g0574600 [Oryza sativa Japonica Group] gi|52076371|dbj|BAD45192.1| oxidoreductase-like [Oryza sativa Japonica Group] gi|113532917|dbj|BAF05300.1| Os01g0574600 [Oryza sativa Japonica Group] gi|215694053|dbj|BAG89252.1| unnamed protein product [Oryza sativa Japonica Group] gi|218188507|gb|EEC70934.1| hypothetical protein OsI_02524 [Oryza sativa Indica Group] gi|222618713|gb|…
INB07_rep_c12435	AT2G05710	31.5072	44.2853	38.2864	33.4944	ref|XP_002278138.1| PREDICTED: hypothetical protein [Vitis vinifera] gi|297737441|emb|CBI26642.3| unnamed protein product [Vitis vinifera]
INB07_rep_c8974	AT1G64720	811.51	3992.05	968.401	1439.56	ref|XP_002278777.1| PREDICTED: hypothetical protein [Vitis vinifera]
INB07_c4129	AT3G11620	1322.68	1939.04	1538.2	1205.62	ref|XP_002275518.1| PREDICTED: hypothetical protein [Vitis vinifera]
INB07_rep_c13294	AT3G18040	186.18	270.974	210.67	74.7807	ref|XP_002278191.1| PREDICTED: hypothetical protein [Vitis vinifera] gi|297734305|emb|CBI15552.3| unnamed protein product [Vitis vinifera]
INB07_c7149	AT4G06676	27.7674	35.2265	30.8933	28.4833	ref|XP_002328769.1| predicted protein [Populus trichocarpa] gi|222839067|gb|EEE77418.1| predicted protein [Populus trichocarpa]
INB07_rep_c17796	AT4G21220	17.8822	33.1924	19.7273	23.1861	ref|XP_002305684.1| predicted protein [Populus trichocarpa] gi|222848648|gb|EEE86195.1| predicted protein [Populus trichocarpa]
INB07_c18545	AT2G31170	169.937	252.327	186.968	25.7469	ref|XP_002515479.1| cysteinyl-tRNA synthetase, putative [Ricinus communis] gi|223545423|gb|EEF46928.1| cysteinyl-tRNA synthetase, putative [Ricinus communis]
INB07_c19328	AT5G56730	48.4969	55.2114	53.0154	39.1013	ref|XP_003530463.1| PREDICTED: probable zinc protease pqqL-like [Glycine max]
INB07_c5880	AT3G46610	96.531	165.049	104.483	106.868	ref|XP_002268821.1| PREDICTED: hypothetical protein [Vitis vinifera]
INB07_c7025	AT1G70650	348.979	472.705	377.561	92.4968	ref|XP_002314789.1| predicted protein [Populus trichocarpa] gi|222863829|gb|EEF00960.1| predicted protein [Populus trichocarpa]
INB07_c4570	AT5G43430	2472.8	2982.75	2603.68	1657.86	ref|XP_002284752.1| PREDICTED: hypothetical protein [Vitis vinifera] gi|296083620|emb|CBI23609.3| unnamed protein product [Vitis vinifera]
INB07_c33743	AT2G04560	41.6142	69.51	43.3946	15.1174	emb|CBI28885.3| unnamed protein product [Vitis vinifera]
INB07_rep_c11060	AT4G00290	928.109	1372.07	964.046	1002.86	ref|XP_002275920.1| PREDICTED: hypothetical protein [Vitis vinifera]
INB07_c3756	AT2G30780	233.843	251.481	239.595	144.779	ref|XP_002270788.1| PREDICTED: hypothetical protein [Vitis vinifera] gi|296086664|emb|CBI32299.3| unnamed protein product [Vitis vinifera]
INB07_rep_c9764	AT4G00585	134.843	233.104	137.3	203.196	ref|XP_002320108.1| predicted protein [Populus trichocarpa] gi|118483711|gb|ABK93749.1| unknown [Populus trichocarpa] gi|222860881|gb|EEE98423.1| predicted protein [Populus trichocarpa]
INB07_rep_c8217	AT1G63900	2488.33	3381.33	2526.05	2774.11	ref|XP_002274008.1| PREDICTED: hypothetical protein [Vitis vinifera] gi|296086688|emb|CBI32323.3| unnamed protein product [Vitis vinifera]
INB07_c21129	AT4G14790	74.1594	97.6698	74.2583	81.8799	ref|XP_002463886.1| hypothetical protein SORBIDRAFT_01g008310 [Sorghum bicolor] gi|241917740|gb|EER90884.1| hypothetical protein SORBIDRAFT_01g008310 [Sorghum bicolor]
INB07_c6116	AT4G39960	551.009	675.791	539.722	497.995	ref|XP_002443709.1| hypothetical protein SORBIDRAFT_07g000660 [Sorghum bicolor] gi|241940059|gb|EES13204.1| hypothetical protein SORBIDRAFT_07g000660 [Sorghum bicolor]
INB07_rep_c14720	AT3G18240	1946.53	2534.93	1885.84	1758.2	ref|XP_002279561.1| PREDICTED: hypothetical protein [Vitis vinifera] gi|297734247|emb|CBI15494.3| unnamed protein product [Vitis vinifera]
INB07_c11849	AT5G15640	157.183	247.213	151.12	126.15	gb|ABD96928.1| hypothetical protein [Cleome spinosa]
INB07_c4350	AT1G11720	155.798	371.776	147.872	300.057	ref|XP_002305571.1| predicted protein [Populus trichocarpa] gi|222848535|gb|EEE86082.1| predicted protein [Populus trichocarpa]
INB07_c459	AT4G24200	18.3385	21.6354	17.1326	13.28	ref|XP_002279699.1| PREDICTED: hypothetical protein [Vitis vinifera]
INB07_c20578	ATMG01080	15341.1	38332.6	14289	20309.1	ref|XP_003588337.1| Ribosomal protein S10 [Medicago truncatula] gi|355477385|gb|AES58588.1| Ribosomal protein S10 [Medicago truncatula]
INB07_rep_c11117	AT5G44710	3615.38	3961.9	3325.07	2977.93	ref|XP_002273533.1| PREDICTED: hypothetical protein [Vitis vinifera] gi|297738035|emb|CBI27236.3| unnamed protein product [Vitis vinifera]
INB07_c7192	AT3G21400	3724.5	4245.87	3406.3	2895.36	ref|NP_001237555.1| uncharacterized protein LOC100527797 [Glycine max] gi|255633234|gb|ACU16973.1| unknown [Glycine max]
INB07_c3163	AT3G51010	22.0462	25.423	20.1473	17.0681	ref|XP_002274615.1| PREDICTED: hypothetical protein [Vitis vinifera] gi|147794656|emb|CAN73508.1| hypothetical protein VITISV_007909 [Vitis vinifera] gi|297735072|emb|CBI17434.3| unnamed protein product [Vitis vinifera]
INB07_c981	AT4G01660	16.5388	25.9451	15.0363	19.9652	ref|XP_002273486.1| PREDICTED: hypothetical protein [Vitis vinifera] gi|297744068|emb|CBI37038.3| unnamed protein product [Vitis vinifera]
INB07_c819	AT1G21760	5978.43	6565.39	5417.47	2070.87	ref|XP_003602065.1| F-box protein [Medicago truncatula] gi|217074340|gb|ACJ85530.1| unknown [Medicago truncatula] gi|355491113|gb|AES72316.1| F-box protein [Medicago truncatula]
INB07_rep_c10889	AT5G60960	20.1774	25.6746	18.2069	14.9191	gb|EAZ04634.1| hypothetical protein OsI_26782 [Oryza sativa Indica Group]
INB07_c5513	AT1G32260	19.3446	65.6882	17.301	30.2183	ref|XP_002518974.1| conserved hypothetical protein [Ricinus communis] gi|223541961|gb|EEF43507.1| conserved hypothetical protein [Ricinus communis]
INB07_c1237	AT3G55010	1010.07	1231.82	899.153	850.973	gb|AAR06290.1| 5'-aminoimidazole ribonucleotide synthetase [Solanum tuberosum]
INB07_c12015	AT3G03010	21.66	49.3728	19.0704	25.1077	ref|XP_002277299.1| PREDICTED: hypothetical protein isoform 2 [Vitis vinifera]
INB07_c5393	AT4G21190	24.0545	30.9393	20.8791	15.7527	ref|XP_002274318.1| PREDICTED: hypothetical protein [Vitis vinifera] gi|302143769|emb|CBI22630.3| unnamed protein product [Vitis vinifera]
INB07_rep_c8523	AT2G43750	4085.3	4641.97	3539.23	3325.07	gb|ABK96537.1| unknown [Populus trichocarpa x Populus deltoides]
INB07_rep_c8685	AT1G48420	1942	2231.74	1672.54	2042.05	ref|XP_002263358.1| PREDICTED: hypothetical protein [Vitis vinifera] gi|296088811|emb|CBI38261.3| unnamed protein product [Vitis vinifera]
INB07_c6349	AT1G22800	1930.98	2116.18	1660.79	1808.48	ref|XP_002279511.1| PREDICTED: hypothetical protein [Vitis vinifera]
INB07_c6460	AT5G20080	992.584	1374.57	851.621	509.118	ref|XP_002309454.1| predicted protein [Populus trichocarpa] gi|222855430|gb|EEE92977.1| predicted protein [Populus trichocarpa]
INB07_rep_c10952	AT2G40800	1097.36	1436.71	933.502	719.982	ref|NP_001042128.1| Os01g0168300 [Oryza sativa Japonica Group] gi|13486677|dbj|BAB39914.1| P0028E10.18 [Oryza sativa Japonica Group] gi|20804821|dbj|BAB92504.1| unknown protein [Oryza sativa Japonica Group] gi|113531659|dbj|BAF04042.1| Os01g0168300 [Oryza sativa Japonica Group] gi|215686567|dbj|BAG88820.1| unnamed protein product [Oryza sativa Japonica Group] gi|222617806|gb|EEE53938.1| hypotheti…
INB07_c6395	AT4G04870	1284.84	1236.16	1092.18	1288.79	ref|XP_002264460.1| PREDICTED: hypothetical protein [Vitis vinifera] gi|302144088|emb|CBI23193.3| unnamed protein product [Vitis vinifera]
INB07_rep_c20766	AT3G14830	1935.18	2457.9	1633.15	1668.25	ref|XP_002285533.1| PREDICTED: hypothetical protein [Vitis vinifera] gi|302142861|emb|CBI20156.3| unnamed protein product [Vitis vinifera]
INB07_c21255	AT2G01460	131.213	159.063	108.945	106.256	emb|CBI26899.3| unnamed protein product [Vitis vinifera]
INB07_c19397	AT5G61990	12.1686	14.233	10.0653	11.3551	ref|XP_002267947.1| PREDICTED: hypothetical protein [Vitis vinifera]
INB07_c6905	AT1G10280	141.181	171.452	116.106	157.236	ref|NP_001143222.1| uncharacterized protein LOC100275738 [Zea mays] gi|195616214|gb|ACG29937.1| hypothetical protein [Zea mays] gi|223943433|gb|ACN25800.1| unknown [Zea mays] gi|223948231|gb|ACN28199.1| unknown [Zea mays]
INB07_c32434	AT4G01990	2092.32	2738.61	1698.51	1422.2	emb|CBI36964.3| unnamed protein product [Vitis vinifera]
INB07_c1102	AT1G15220	533.435	520.143	430.405	319.328	ref|XP_003572452.1| PREDICTED: cytochrome c-type biogenesis protein CcmH-like [Brachypodium distachyon]
INB07_c3052	AT3G13490	505.174	735.007	400.36	473.865	ref|XP_002285737.1| PREDICTED: hypothetical protein [Vitis vinifera] gi|297746486|emb|CBI16542.3| unnamed protein product [Vitis vinifera]
INB07_c6626	AT5G53160	29.137	46.197	23.0815	33.6024	emb|CBI34472.3| unnamed protein product [Vitis vinifera]
INB07_c6409	AT2G19160	336.031	444.323	264.556	427.115	ref|XP_003543570.1| PREDICTED: uncharacterized protein LOC100817202 [Glycine max]
INB07_c1800	AT3G50430	69.6074	80.167	54.2659	63.669	emb|CAB62472.1| hypothetical protein [Arabidopsis thaliana]
INB07_c20299	AT5G06580	256.429	310.301	197.918	273.077	gb|EEC81560.1| hypothetical protein OsI_24999 [Oryza sativa Indica Group]
INB07_rep_c13528	AT2G01170	188.718	323.681	144.094	247.801	ref|XP_003555258.1| PREDICTED: uncharacterized amino-acid permease C15C4.04c-like [Glycine max]
INB07_c18289	AT3G52260	305.526	359.771	230.025	282.794	ref|XP_002312025.1| predicted protein [Populus trichocarpa] gi|222851845|gb|EEE89392.1| predicted protein [Populus trichocarpa]
INB07_rep_c23359	AT2G21290	14988.6	19969.1	11137.1	12029.4	ref|XP_003604012.1| 30S ribosomal protein S31 [Medicago truncatula] gi|355493060|gb|AES74263.1| 30S ribosomal protein S31 [Medicago truncatula]
INB07_c26730	AT1G02160	3983.35	4113.31	2949.34	3059.83	emb|CBI16696.3| unnamed protein product [Vitis vinifera]
INB07_c22104	AT2G21195	3166.39	4487.3	2341.61	3178.31	emb|CBI31252.3| unnamed protein product [Vitis vinifera]
INB07_c6998	AT2G39290	781.007	703.471	569.957	665.299	ref|XP_002525055.1| cdp-diacylglycerol--glycerol-3-phosphate 3-phosphatidyltransferase, putative [Ricinus communis] gi|223535636|gb|EEF37302.1| cdp-diacylglycerol--glycerol-3-phosphate 3-phosphatidyltransferase, putative [Ricinus communis]
INB07_c2160	AT2G32090	42.9115	46.259	31.0239	40.0628	emb|CAN67865.1| hypothetical protein VITISV_019845 [Vitis vinifera]
INB07_rep_c12401	AT2G01140	3407.53	4661.25	2457.9	2367.47	ref|XP_002282753.1| PREDICTED: hypothetical protein [Vitis vinifera]
INB07_c1994	AT5G42650	239.139	220.716	170.231	213.606	dbj|BAK05658.1| predicted protein [Hordeum vulgare subsp. vulgare] gi|326510255|dbj|BAJ87344.1| predicted protein [Hordeum vulgare subsp. vulgare]
INB07_rep_c13308	AT3G52300	19637.1	25602.5	13925.2	12489.8	gb|ACF06476.1| mitochondrial F0 ATP synthase D chain [Elaeis guineensis]
INB07_c1585	AT1G61570	136.25	125.437	96.602	111.34	ref|XP_003570110.1| PREDICTED: mitochondrial import inner membrane translocase subunit Tim13-like [Brachypodium distachyon]
INB07_c699	AT5G42150	19.9888	20.6068	14.1353	14.7462	ref|NP_001130206.1| uncharacterized protein LOC100191300 [Zea mays] gi|194688544|gb|ACF78356.1| unknown [Zea mays] gi|195643146|gb|ACG41041.1| glutaredoxin family protein [Zea mays]
INB07_c7062	AT1G60660	8700.32	9955.78	6127.25	6565.39	ref|XP_002283614.1| PREDICTED: similar to B5 #5 (cytochrome b5 family protein #5); heme binding / transition metal ion binding [Vitis vinifera]
INB07_c6835	AT2G03690	404.284	409.026	279.904	238.23	ref|XP_002285502.1| PREDICTED: hypothetical protein [Vitis vinifera]
INB07_c941	AT5G56090	255.111	259.621	176.471	181.112	ref|XP_003574699.1| PREDICTED: cytochrome c oxidase assembly protein COX15-like [Brachypodium distachyon]
INB07_rep_c12449	AT1G75180	73.6538	99.4092	50.8343	25.8122	ref|NP_001051432.1| Os03g0775600 [Oryza sativa Japonica Group] gi|108711331|gb|ABF99126.1| dehydrogenase, putative, expressed [Oryza sativa Japonica Group] gi|113549903|dbj|BAF13346.1| Os03g0775600 [Oryza sativa Japonica Group] gi|215694902|dbj|BAG90093.1| unnamed protein product [Oryza sativa Japonica Group] gi|218193834|gb|EEC76261.1| hypothetical protein OsI_13714 [Oryza sativa Indica Group] g…
INB07_c375	AT1G29390	5142.7	7355.08	3484.73	4367.99	ref|XP_002273366.1| PREDICTED: hypothetical protein [Vitis vinifera] gi|297740634|emb|CBI30816.3| unnamed protein product [Vitis vinifera]
INB07_rep_c14405	AT1G07940	386.101	418.55	259.787	346.745	ref|XP_002311106.1| predicted protein [Populus trichocarpa] gi|118484021|gb|ABK93897.1| unknown [Populus trichocarpa] gi|222850926|gb|EEE88473.1| predicted protein [Populus trichocarpa]
INB07_rep_c15571	AT1G18600	130.128	147.689	87.1416	10.7477	ref|XP_002265768.1| PREDICTED: hypothetical protein [Vitis vinifera]
INB07_rep_c12801	AT5G66860	3572.76	3456.03	2389.24	3431.99	emb|CBI23278.3| unnamed protein product [Vitis vinifera]
INB07_c33739	AT4G19540	894.622	895.589	598.267	518.011	ref|NP_001150831.1| nucleotide-binding protein-like [Zea mays] gi|195642234|gb|ACG40585.1| nucleotide-binding protein-like [Zea mays]
INB07_c33034	AT4G21090	1802.17	1803.39	1202.54	1231.39	dbj|BAK06414.1| predicted protein [Hordeum vulgare subsp. vulgare]
INB07_c635	AT3G45770	1402.17	1974.73	926.257	982.326	ref|XP_002284705.1| PREDICTED: hypothetical protein [Vitis vinifera] gi|297746179|emb|CBI16235.3| unnamed protein product [Vitis vinifera]
INB07_c5364	AT5G41950	3076.26	3772.38	2027.88	3553.42	ref|XP_002272828.1| PREDICTED: hypothetical protein [Vitis vinifera]
INB07_rep_c7529	AT1G07920	465.239	542.895	305.738	306.739	gb|AAD27590.1|AF121261_1 elongation factor 1-alpha 1 [Lilium longiflorum]
INB07_c3648	AT2G30920	151.612	254.411	99.5915	132.042	gb|EEE65100.1| hypothetical protein OsJ_20155 [Oryza sativa Japonica Group]
INB07_c671	AT1G79390	34.4351	31.2966	22.5903	32.8466	ref|XP_002266781.1| PREDICTED: hypothetical protein [Vitis vinifera] gi|297736099|emb|CBI24137.3| unnamed protein product [Vitis vinifera]
INB07_rep_c9109	AT3G02750	150.979	149.82	97.3181	100.2	ref|XP_002514837.1| protein phosphatase-2c, putative [Ricinus communis] gi|223545888|gb|EEF47391.1| protein phosphatase-2c, putative [Ricinus communis]
INB07_rep_c7921	AT1G16700	17089.1	18787.8	10889.2	11459	ref|NP_001236536.1| uncharacterized protein LOC100499826 [Glycine max] gi|255626927|gb|ACU13808.1| unknown [Glycine max]
INB07_c5649	AT1G67350	7166.83	7797.66	4549.94	4266.61	gb|AAS20985.1| At1g67350-like protein [Hyacinthus orientalis]
INB07_rep_c7853	AT3G52300	10272.6	13719.8	6502.28	4989.46	gb|ACF06476.1| mitochondrial F0 ATP synthase D chain [Elaeis guineensis]
INB07_rep_c16056	AT2G02050	14777.9	15409.4	9310.5	7638.79	ref|XP_002315832.1| predicted protein [Populus trichocarpa] gi|222864872|gb|EEF02003.1| predicted protein [Populus trichocarpa]
INB07_rep_c7525	AT5G08680	16897.5	23067.2	10471.8	3104.05	ref|XP_002283951.1| PREDICTED: hypothetical protein [Vitis vinifera]
INB07_c6745	AT2G35800	145.955	133.646	90.0626	28.6586	ref|XP_003579063.1| PREDICTED: mitochondrial substrate carrier family protein C-like [Brachypodium distachyon]
INB07_rep_c8124	AT3G55250	18.6	24.6327	11.4117	14.6469	ref|XP_002274527.1| PREDICTED: hypothetical protein [Vitis vinifera]
INB07_rep_c11851	AT2G29530	1460.61	1271.55	891.552	932.369	emb|CBI16028.3| unnamed protein product [Vitis vinifera]
INB07_rep_c7683	AT4G29130	5849.07	6307	3561.03	3996.04	gb|AAG28503.1|AF196966_1 hexokinase [Citrus sinensis]
INB07_rep_c15746	AT2G20360	35.9386	48.7865	21.8762	13.6804	ref|XP_002271401.1| PREDICTED: hypothetical protein [Vitis vinifera] gi|297744229|emb|CBI37199.3| unnamed protein product [Vitis vinifera]
INB07_rep_c7770	AT5G59613	7554.98	8853.22	4531.92	4765.63	ref|XP_002262887.1| PREDICTED: hypothetical protein [Vitis vinifera]
INB07_c3	AT5G26860	38.4341	34.6602	22.8333	30.7288	ref|XP_002277956.1| PREDICTED: similar to putative LON3 protease [Vitis vinifera]
INB07_rep_c7843	AT5G10860	17235.2	17332.8	10220.1	13998.6	emb|CBI15781.3| unnamed protein product [Vitis vinifera]
INB07_c4859	AT2G04540	686.332	924.616	405.296	775.733	ref|XP_002277197.1| PREDICTED: hypothetical protein [Vitis vinifera] gi|297739239|emb|CBI28890.3| unnamed protein product [Vitis vinifera]
INB07_c6860	AT1G03090	1245.67	1223.73	731.81	360.829	ref|XP_002273573.1| PREDICTED: hypothetical protein [Vitis vinifera] gi|296085234|emb|CBI28729.3| unnamed protein product [Vitis vinifera]
INB07_c980	AT5G10480	23.8323	36.6581	13.9778	4.01994	ref|XP_002269096.1| PREDICTED: hypothetical protein [Vitis vinifera] gi|297744856|emb|CBI38270.3| unnamed protein product [Vitis vinifera]
INB07_c663	AT4G38500	20.2909	21.3469	11.7674	2.80001	ref|XP_002280425.1| PREDICTED: hypothetical protein [Vitis vinifera]
INB07_rep_c14841	AT4G01100	603.735	809.991	347.741	384.822	ref|XP_002320851.1| predicted protein [Populus trichocarpa] gi|222861624|gb|EEE99166.1| predicted protein [Populus trichocarpa]
INB07_rep_c15795	AT1G11840	6172.91	8535.27	3529.74	713.959	dbj|BAK22529.1| glyoxalase I homolog 1 [Allium cepa]
INB07_rep_c12067	AT5G50810	211.298	203.913	118.422	136.641	ref|XP_002511123.1| translocase of inner mitochondrial membrane, putative [Ricinus communis] gi|223550238|gb|EEF51725.1| translocase of inner mitochondrial membrane, putative [Ricinus communis]
INB07_rep_c11984	AT5G65750	1175.88	1291.31	658.611	309.51	ref|XP_002312072.1| predicted protein [Populus trichocarpa] gi|222851892|gb|EEE89439.1| predicted protein [Populus trichocarpa]
INB07_rep_c8690	AT2G47690	7270.29	7990.84	4063.96	1879.27	ref|XP_003521569.1| PREDICTED: NADH dehydrogenase [ubiquinone] iron-sulfur protein 5-B isoform 1 [Glycine max] gi|356505584|ref|XP_003521570.1| PREDICTED: NADH dehydrogenase [ubiquinone] iron-sulfur protein 5-B isoform 2 [Glycine max]
INB07_c875	AT1G48635	14.2596	19.133	7.92017	11.2046	ref|XP_002281306.1| PREDICTED: hypothetical protein [Vitis vinifera] gi|297734292|emb|CBI15539.3| unnamed protein product [Vitis vinifera]
INB07_rep_c12262	AT2G33150	17590.8	15911	9712.71	3130.63	ref|XP_002285653.1| PREDICTED: hypothetical protein isoform 1 [Vitis vinifera] gi|297741919|emb|CBI33354.3| unnamed protein product [Vitis vinifera]
INB07_c7317	AT1G25380	1618.69	1460.13	891.884	563.827	ref|XP_002527012.1| mitochondrial carrier protein, putative [Ricinus communis] gi|223533647|gb|EEF35384.1| mitochondrial carrier protein, putative [Ricinus communis]
INB07_c4	AT3G55610	8079.53	13034.8	4430.26	5892.07	ref|XP_002315202.1| predicted protein [Populus trichocarpa] gi|222864242|gb|EEF01373.1| predicted protein [Populus trichocarpa]
INB07_c716	AT5G13050	23.0135	29.4257	12.58	23.8114	ref|XP_002318620.1| 5-formyltetrahydrofolate cyclo-ligase [Populus trichocarpa] gi|222859293|gb|EEE96840.1| 5-formyltetrahydrofolate cyclo-ligase [Populus trichocarpa]
INB07_rep_c12094	AT1G56190	765.505	979.733	415.28	972.497	ref|XP_002513353.1| phosphoglycerate kinase, putative [Ricinus communis] gi|223547261|gb|EEF48756.1| phosphoglycerate kinase, putative [Ricinus communis]
INB07_c2140	AT4G28360	1363.36	1209.82	732.637	956.283	ref|NP_001043578.1| Os01g0616500 [Oryza sativa Japonica Group] gi|54290412|dbj|BAD61282.1| 50S ribosomal protein L22-like [Oryza sativa Japonica Group] gi|113533109|dbj|BAF05492.1| Os01g0616500 [Oryza sativa Japonica Group] gi|125526856|gb|EAY74970.1| hypothetical protein OsI_02868 [Oryza sativa Indica Group] gi|125571179|gb|EAZ12694.1| hypothetical protein OsJ_02612 [Oryza sativa Japonica Group]…
INB07_rep_c12791	AT5G23250	5613.87	5754.99	2988.8	2839.28	ref|XP_003548295.1| PREDICTED: succinyl-CoA ligase [ADP-forming] subunit alpha-1, mitochondrial-like [Glycine max]
INB07_c7122	AT2G34630	428.409	388.363	225.747	196.201	emb|CAC20852.1| geranyl diphosphat synthase [Quercus robur]
INB07_rep_c17417	AT4G22220	16221.8	14148	8475.98	6450.07	ref|XP_003569498.1| PREDICTED: iron-sulfur cluster assembly enzyme ISCU, mitochondrial-like [Brachypodium distachyon]
INB07_c1332	AT3G25860	1800.71	1812.98	940.468	943.997	ref|XP_002282287.1| PREDICTED: similar to LTA2 (PLASTID E2 SUBUNIT OF PYRUVATE DECARBOXYLASE); dihydrolipoyllysine-residue acetyltransferase [Vitis vinifera]
INB07_c4471	AT1G31160	22.4253	19.6208	11.6864	20.6265	ref|XP_003607898.1| 14 kDa zinc-binding protein [Medicago truncatula] gi|85719365|gb|ABC75370.1| Histidine triad (HIT) protein [Medicago truncatula] gi|355508953|gb|AES90095.1| 14 kDa zinc-binding protein [Medicago truncatula]
INB07_rep_c7549	AT5G66760	10127.1	15428.3	5258.46	6209.14	ref|XP_002530482.1| succinate dehydrogenase, putative [Ricinus communis] gi|223529979|gb|EEF31905.1| succinate dehydrogenase, putative [Ricinus communis]
INB07_c7352	AT5G41670	2051.11	2628.3	1064.01	1526.61	ref|XP_003533072.1| PREDICTED: 6-phosphogluconate dehydrogenase, decarboxylating-like [Glycine max]
INB07_c24673	AT2G42770	24.2905	19.9956	12.4193	13.9137	ref|NP_001152597.1| peroxisomal membrane protein 2 [Zea mays] gi|195657919|gb|ACG48427.1| peroxisomal membrane protein 2 [Zea mays]
INB07_rep_c13178	AT5G09810	4058.96	4078.23	2067.31	3820.97	emb|CBI37599.3| unnamed protein product [Vitis vinifera]
INB07_c7064	AT3G03070	5932.91	5672.21	2976.9	3107.41	ref|XP_002276949.1| PREDICTED: hypothetical protein [Vitis vinifera] gi|297737324|emb|CBI26525.3| unnamed protein product [Vitis vinifera]
INB07_rep_c16125	AT5G63400	4992.18	3944.09	2501.4	3929.89	ref|NP_001067759.1| Os11g0312400 [Oryza sativa Japonica Group] gi|585338|sp|Q08480.1|KAD2_ORYSJ RecName: Full=Adenylate kinase B; Short=AK B; AltName: Full=ATP-AMP transphosphorylase B gi|391879|dbj|BAA01181.1| adenylate kinase-b [Oryza sativa] gi|62734015|gb|AAX96124.1| adenylate kinase b (ec 2.7.4.3) (atp-amp transphosphorylase) [Oryza sativa Japonica Group] gi|77550163|gb|ABA92960.1| Adenylate…
INB07_c6892	AT2G34050	636.278	534.261	316.101	368.978	ref|XP_002272818.1| PREDICTED: hypothetical protein [Vitis vinifera] gi|297740461|emb|CBI30643.3| unnamed protein product [Vitis vinifera]
INB07_c11497	AT2G39725	3397.8	3158.51	1658.33	1577.3	ref|XP_002275167.1| PREDICTED: hypothetical protein [Vitis vinifera]
INB07_c3943	AT3G56010	1612.68	1459.92	782.05	976.289	ref|XP_002528313.1| conserved hypothetical protein [Ricinus communis] gi|223532268|gb|EEF34071.1| conserved hypothetical protein [Ricinus communis]
INB07_rep_c14632	AT1G72190	852.208	671.826	405.006	623.089	gb|ABK96037.1| unknown [Populus trichocarpa]
INB07_c12175	AT1G76200	33396.7	40313.5	15822.9	15310.5	ref|XP_002285922.1| PREDICTED: hypothetical protein [Vitis vinifera]
INB07_c1554	AT5G67590	15251.2	19685.5	7142.41	8368.62	ref|XP_002265704.1| PREDICTED: hypothetical protein [Vitis vinifera] gi|147858131|emb|CAN83933.1| hypothetical protein VITISV_035766 [Vitis vinifera]
INB07_rep_c17478	AT3G52300	16149.5	21402.2	7507.81	8718.28	gb|ACF06476.1| mitochondrial F0 ATP synthase D chain [Elaeis guineensis]
INB07_c4710	AT3G12650	2265.17	2527.5	1035.88	775.523	ref|XP_003627690.1| hypothetical protein MTR_8g036520 [Medicago truncatula] gi|357514875|ref|XP_003627726.1| hypothetical protein MTR_8g037020 [Medicago truncatula] gi|355521712|gb|AET02166.1| hypothetical protein MTR_8g036520 [Medicago truncatula] gi|355521748|gb|AET02202.1| hypothetical protein MTR_8g037020 [Medicago truncatula]
INB07_c2789	AT5G08530	2527.5	3467.77	1154.28	2051.11	ref|XP_002315622.1| predicted protein [Populus trichocarpa] gi|222864662|gb|EEF01793.1| predicted protein [Populus trichocarpa]
INB07_c25383	AT1G53030	3152.7	2891.09	1431.45	1065.69	ref|NP_001048378.1| Os02g0794600 [Oryza sativa Japonica Group] gi|47497218|dbj|BAD19263.1| putative copper chaperone COX17-1 [Oryza sativa Japonica Group] gi|47497602|dbj|BAD19672.1| putative copper chaperone COX17-1 [Oryza sativa Japonica Group] gi|113537909|dbj|BAF10292.1| Os02g0794600 [Oryza sativa Japonica Group] gi|218191738|gb|EEC74165.1| hypothetical protein OsI_09266 [Oryza sativa Indica …
INB07_rep_c14442	AT5G15090	955.503	770.446	430.323	310.579	ref|XP_002312708.1| porin/voltage-dependent anion-selective channel protein [Populus trichocarpa] gi|118484777|gb|ABK94257.1| unknown [Populus trichocarpa] gi|222852528|gb|EEE90075.1| porin/voltage-dependent anion-selective channel protein [Populus trichocarpa]
INB07_c32815	AT3G10570	145.105	120.15	62.7033	28.3894	ref|XP_002446399.1| hypothetical protein SORBIDRAFT_06g015320 [Sorghum bicolor] gi|241937582|gb|EES10727.1| hypothetical protein SORBIDRAFT_06g015320 [Sorghum bicolor]
INB07_c6173	AT5G65720	162.477	154.64	69.5457	124.18	ref|XP_002274517.1| PREDICTED: hypothetical protein [Vitis vinifera]
INB07_c702	AT3G17300	335.557	338.281	142.595	134.877	ref|XP_002263820.1| PREDICTED: hypothetical protein [Vitis vinifera] gi|297736776|emb|CBI25977.3| unnamed protein product [Vitis vinifera]
INB07_c4603	AT4G12130	455.116	432.163	193.179	342.77	ref|XP_002509611.1| aminomethyltransferase, putative [Ricinus communis] gi|223549510|gb|EEF50998.1| aminomethyltransferase, putative [Ricinus communis]
INB07_rep_c12874	AT3G10260	31.0005	32.4198	13.0966	24.1666	ref|XP_002521590.1| conserved hypothetical protein [Ricinus communis] gi|223539268|gb|EEF40861.1| conserved hypothetical protein [Ricinus communis]
INB07_c7382	AT5G53460	41.3408	37.5433	17.1311	10.0598	ref|XP_002513554.1| glutamate synthase, putative [Ricinus communis] gi|223547462|gb|EEF48957.1| glutamate synthase, putative [Ricinus communis]
INB07_c1770	AT5G19950	42.9375	38.8254	17.5983	30.0442	ref|XP_002281629.1| PREDICTED: hypothetical protein [Vitis vinifera]
INB07_rep_c12229	AT5G15090	10577.3	10641.9	4321.92	4165.28	ref|XP_002312708.1| porin/voltage-dependent anion-selective channel protein [Populus trichocarpa] gi|118484777|gb|ABK94257.1| unknown [Populus trichocarpa] gi|222852528|gb|EEE90075.1| porin/voltage-dependent anion-selective channel protein [Populus trichocarpa]
INB07_c29826	AT3G59280	101.119	104.853	40.1804	58.3856	gb|EEC67178.1| hypothetical protein OsI_34046 [Oryza sativa Indica Group] gi|222613015|gb|EEE51147.1| hypothetical protein OsJ_31908 [Oryza sativa Japonica Group]
INB07_c1028	AT4G13360	5002.56	5957.64	1920.64	3598.85	ref|XP_003530649.1| PREDICTED: 3-hydroxyisobutyryl-CoA hydrolase-like protein 3, mitochondrial-like [Glycine max]
INB07_c1400	AT1G08220	1122.56	1137.94	430.909	311.937	ref|XP_003542941.1| PREDICTED: uncharacterized protein LOC100793428 [Glycine max]
INB07_rep_c13814	AT3G09810	2651.7	2424.36	1009.68	1341.35	ref|XP_002326187.1| predicted protein [Populus trichocarpa] gi|222833380|gb|EEE71857.1| predicted protein [Populus trichocarpa]
INB07_rep_c14582	AT2G26230	8537.54	12417.5	3245.77	1307.44	ref|XP_003564681.1| PREDICTED: uricase-like [Brachypodium distachyon]
INB07_c2909	AT4G37040	697.401	719.609	263.745	441.768	ref|XP_002306464.1| predicted protein [Populus trichocarpa] gi|222855913|gb|EEE93460.1| predicted protein [Populus trichocarpa]
INB07_rep_c12215	AT3G55410	2204.53	3619.18	830.606	614.224	ref|XP_002312072.1| predicted protein [Populus trichocarpa] gi|222851892|gb|EEE89439.1| predicted protein [Populus trichocarpa]
INB07_rep_c12249	AT2G20420	3256.44	3745.8	1213.95	2067.31	ref|XP_002275953.1| PREDICTED: hypothetical protein [Vitis vinifera] gi|147782941|emb|CAN72294.1| hypothetical protein VITISV_037293 [Vitis vinifera] gi|297744178|emb|CBI37148.3| unnamed protein product [Vitis vinifera]
INB07_rep_c15685	AT5G08670	137.059	147.434	50.9858	78.5449	ref|NP_001056261.1| Os05g0553000 [Oryza sativa Japonica Group] gi|84028177|sp|Q01859.2|ATPBM_ORYSJ RecName: Full=ATP synthase subunit beta, mitochondrial; Flags: Precursor gi|49328022|gb|AAT58723.1| putative ATP synthase beta chain [Oryza sativa Japonica Group] gi|50878425|gb|AAT85199.1| putative ATP synthase beta chain [Oryza sativa Japonica Group] gi|113579812|dbj|BAF18175.1| Os05g0553000 [Oryz…
INB07_c6429	AT3G12600	666.335	580.057	245.988	186.221	ref|XP_002272200.1| PREDICTED: hypothetical protein [Vitis vinifera] gi|147852980|emb|CAN81261.1| hypothetical protein VITISV_019710 [Vitis vinifera] gi|297739943|emb|CBI30125.3| unnamed protein product [Vitis vinifera]
INB07_c2239	AT3G10260	2255.32	2820.73	823.899	1597.76	ref|XP_002521590.1| conserved hypothetical protein [Ricinus communis] gi|223539268|gb|EEF40861.1| conserved hypothetical protein [Ricinus communis]
INB07_rep_c15931	AT1G65290	5148.6	5215.2	1877.46	139.203	ref|XP_002888334.1| hypothetical protein ARALYDRAFT_893919 [Arabidopsis lyrata subsp. lyrata] gi|297334175|gb|EFH64593.1| hypothetical protein ARALYDRAFT_893919 [Arabidopsis lyrata subsp. lyrata]
INB07_rep_c8982	AT3G25120	758.931	709.192	276.701	522.208	ref|XP_002303058.1| predicted protein [Populus trichocarpa] gi|222844784|gb|EEE82331.1| predicted protein [Populus trichocarpa]
INB07_rep_c13114	AT5G11770	62.415	59.4488	22.5967	36.6254	ref|XP_003569698.1| PREDICTED: NADH dehydrogenase [ubiquinone] iron-sulfur protein 7, mitochondrial-like [Brachypodium distachyon]
INB07_rep_c14615	AT2G20860	8825.36	9646.04	3079.39	5205.21	emb|CAH67016.1| H0523F07.4 [Oryza sativa Indica Group]
INB07_rep_c23387	AT3G52300	89.8861	76.4232	30.2327	45.346	gb|ACF06476.1| mitochondrial F0 ATP synthase D chain [Elaeis guineensis]
INB07_rep_c7685	AT3G06050	163.883	140.739	55.1089	67.2361	ref|XP_003566792.1| PREDICTED: peroxiredoxin-2F, mitochondrial-like [Brachypodium distachyon]
INB07_c6294	AT1G15690	56.2864	46.6881	18.7677	33.5864	ref|XP_003528302.1| PREDICTED: pyrophosphate-energized vacuolar membrane proton pump-like [Glycine max]
INB07_rep_c14619	AT2G30970	2312.92	2536.38	736.759	817.925	ref|XP_002281764.1| PREDICTED: hypothetical protein [Vitis vinifera] gi|302143448|emb|CBI22009.3| unnamed protein product [Vitis vinifera]
INB07_c2821	AT2G14170	1564.33	1626.9	498.054	789.685	ref|XP_002266390.1| PREDICTED: hypothetical protein [Vitis vinifera] gi|296085606|emb|CBI29381.3| unnamed protein product [Vitis vinifera]
INB07_rep_c12386	AT3G10370	4924.67	5792.8	1565.46	1918.45	ref|XP_002315321.1| predicted protein [Populus trichocarpa] gi|222864361|gb|EEF01492.1| predicted protein [Populus trichocarpa]
INB07_c1304	AT4G14305	1544.43	1474.88	485.504	1022.44	gb|EAY85073.1| hypothetical protein OsI_06429 [Oryza sativa Indica Group]
INB07_c3282	AT3G52730	3378.62	3078.76	1059.69	1200.12	gb|ADB02893.1| ubiquinol-cytochrome C reductase [Jatropha curcas]
INB07_rep_c17042	AT5G66760	25.6041	31.0371	7.98168	24.6615	ref|XP_002327807.1| predicted protein [Populus trichocarpa] gi|222836892|gb|EEE75285.1| predicted protein [Populus trichocarpa]
INB07_c7207	AT2G31490	4235.84	3265.06	1298.74	1234.88	ref|NP_001044256.1| Os01g0750800 [Oryza sativa Japonica Group] gi|57899156|dbj|BAD87099.1| unknown protein [Oryza sativa Japonica Group] gi|113533787|dbj|BAF06170.1| Os01g0750800 [Oryza sativa Japonica Group] gi|218189056|gb|EEC71483.1| hypothetical protein OsI_03747 [Oryza sativa Indica Group] gi|222619256|gb|EEE55388.1| hypothetical protein OsJ_03468 [Oryza sativa Japonica Group]
INB07_rep_c12248	AT3G55440	33174.8	32490	9872.46	16030.3	gb|ABK92459.1| unknown [Populus trichocarpa]
INB07_rep_c27684	AT5G62575	2560.41	3393.41	727.414	580.011	emb|CBI15079.3| unnamed protein product [Vitis vinifera]
INB07_c765	AT3G10860	1575.1	1559.93	433.15	326.144	gb|ADB02905.1| cytochrome b-c1 complex subunit 8 [Jatropha curcas]
INB07_rep_c12300	AT1G54220	36.3407	57.9558	9.42079	10.0006	emb|CBI27880.3| unnamed protein product [Vitis vinifera]
INB07_rep_c15585	AT5G23060	54.7579	42.375	14.1696	27.3862	gb|AEP13979.1| extracellular calcium sensing receptor [Castanopsis chinensis]
INB07_rep_c14191	AT1G19580	6747.7	7638.79	1729.73	4601.48	ref|XP_002282021.1| PREDICTED: hypothetical protein isoform 1 [Vitis vinifera] gi|147856360|emb|CAN79636.1| hypothetical protein VITISV_014473 [Vitis vinifera] gi|302142516|emb|CBI19719.3| unnamed protein product [Vitis vinifera]
INB07_c1339	AT4G31810	4120.85	4332.21	1044.03	2887.9	ref|XP_002511633.1| catalytic, putative [Ricinus communis] gi|223548813|gb|EEF50302.1| catalytic, putative [Ricinus communis]
INB07_rep_c9208	AT1G43580	639.716	584.754	160.279	456.482	emb|CAE05414.1| OSJNBa0035I04.2 [Oryza sativa Japonica Group] gi|38605918|emb|CAE05953.3| OSJNBb0088C09.12 [Oryza sativa Japonica Group] gi|116309409|emb|CAH66485.1| OSIGBa0076I14.6 [Oryza sativa Indica Group]
INB07_rep_c31937	AT5G44060	153.962	188.415	38.1098	127.523	ref|XP_002271998.1| PREDICTED: hypothetical protein [Vitis vinifera]
INB07_c23305	AT1G17350	691.529	603.8	170.371	492.67	emb|CBI35820.3| unnamed protein product [Vitis vinifera]
INB07_rep_c14735	AT4G34700	37.3219	37.8886	9.10734	30.8873	ref|NP_001237226.1| uncharacterized protein LOC100527776 [Glycine max] gi|255633184|gb|ACU16948.1| unknown [Glycine max]
INB07_rep_c12347	AT3G02090	1934.07	1847.92	469.885	544.59	ref|XP_002284370.1| PREDICTED: hypothetical protein [Vitis vinifera]
INB07_rep_c12266	AT2G47510	3764.35	4677.44	907.814	1043.88	ref|XP_002273033.1| PREDICTED: hypothetical protein [Vitis vinifera] gi|297743928|emb|CBI36898.3| unnamed protein product [Vitis vinifera]
INB07_rep_c23382	AT4G13850	5672.21	8144.34	1342.51	1042.91	ref|XP_002264895.1| PREDICTED: hypothetical protein [Vitis vinifera] gi|147833478|emb|CAN75185.1| hypothetical protein VITISV_001912 [Vitis vinifera] gi|298205231|emb|CBI17290.3| unnamed protein product [Vitis vinifera]
INB07_rep_c10441	AT3G15660	34.1588	38.243	8.01093	15.2539	ref|XP_002285353.1| PREDICTED: hypothetical protein isoform 2 [Vitis vinifera] gi|225442841|ref|XP_002285351.1| PREDICTED: hypothetical protein isoform 1 [Vitis vinifera] gi|297743395|emb|CBI36262.3| unnamed protein product [Vitis vinifera]
INB07_rep_c12471	AT2G39970	1505.92	1413.34	325.981	766.916	ref|XP_002301880.1| predicted protein [Populus trichocarpa] gi|118486261|gb|ABK94972.1| unknown [Populus trichocarpa] gi|222843606|gb|EEE81153.1| predicted protein [Populus trichocarpa]
INB07_rep_c16899	AT4G24570	6480.41	21617.5	1371.41	2435.47	ref|XP_003519852.1| PREDICTED: probable mitochondrial 2-oxoglutarate/malate carrier protein-like [Glycine max]
INB07_c3184	AT4G29120	2909.27	3536.09	611.561	1230.73	ref|NP_001144514.1| uncharacterized protein LOC100277507 [Zea mays] gi|195643300|gb|ACG41118.1| hypothetical protein [Zea mays]
INB07_rep_c16408	AT2G13560	4816.81	6736.33	1011.62	2982.75	ref|XP_002265765.1| PREDICTED: hypothetical protein [Vitis vinifera] gi|297734678|emb|CBI16729.3| unnamed protein product [Vitis vinifera]
INB07_rep_c17660	AT2G01140	73205.9	87702.9	15341.1	34376.7	gb|AEO33212.1| hypothetical protein [Amblyomma maculatum]
INB07_c2261	AT1G19140	2290.23	2055.99	474.881	672.092	ref|XP_002326293.1| predicted protein [Populus trichocarpa] gi|222833486|gb|EEE71963.1| predicted protein [Populus trichocarpa]
INB07_c4615	AT2G47380	5266.12	4685.63	1091.01	1101.61	ref|XP_002866426.1| hypothetical protein ARALYDRAFT_496289 [Arabidopsis lyrata subsp. lyrata] gi|297312261|gb|EFH42685.1| hypothetical protein ARALYDRAFT_496289 [Arabidopsis lyrata subsp. lyrata]
INB07_rep_c16085	AT3G09810	4798.6	7232.36	981.438	2099.66	ref|XP_002519520.1| isocitrate dehydrogenase, putative [Ricinus communis] gi|223541383|gb|EEF42934.1| isocitrate dehydrogenase, putative [Ricinus communis]
INB07_rep_c15789	AT5G40810	1921.82	1801.45	382.002	949.241	ref|XP_002328122.1| predicted protein [Populus trichocarpa] gi|118485601|gb|ABK94651.1| unknown [Populus trichocarpa] gi|222837637|gb|EEE76002.1| predicted protein [Populus trichocarpa]
INB07_rep_c7731	AT1G47420	5934.01	7907.9	1179.27	1861.95	ref|XP_002284591.1| PREDICTED: hypothetical protein [Vitis vinifera] gi|147811478|emb|CAN63226.1| hypothetical protein VITISV_002665 [Vitis vinifera] gi|302142337|emb|CBI19540.3| unnamed protein product [Vitis vinifera]
INB07_rep_c12693	AT5G64130	5061.56	4541.5	992.584	1862.88	ref|XP_003518011.1| PREDICTED: uncharacterized protein LOC100801094 [Glycine max]
INB07_rep_c9835	AT5G08060	335.848	271.603	64.3265	116.173	ref|XP_002266495.1| PREDICTED: hypothetical protein [Vitis vinifera]
INB07_rep_c17436	AT3G09810	3078.76	5153.57	586.313	1086.32	ref|NP_001042725.1| Os01g0276100 [Oryza sativa Japonica Group] gi|6539562|dbj|BAA88179.1| putative isocitrate dehydrogenase [Oryza sativa Japonica Group] gi|81686717|dbj|BAE48299.1| NAD-dependent isocitrate dehydrogenase a [Oryza sativa Japonica Group] gi|113532256|dbj|BAF04639.1| Os01g0276100 [Oryza sativa Japonica Group] gi|125569901|gb|EAZ11416.1| hypothetical protein OsJ_01284 [Oryza sativa J…
INB07_rep_c7569	AT1G20630	551.989	605.129	101.062	149.337	gb|ACJ11733.1| catalase [Gossypium hirsutum]
INB07_rep_c8634	AT4G11150	5699.98	5912.4	1031.86	87.6463	ref|XP_002274995.1| PREDICTED: hypothetical protein [Vitis vinifera] gi|297742293|emb|CBI34442.3| unnamed protein product [Vitis vinifera]
INB07_rep_c11926	AT1G09780	9825.67	9809.15	1765.5	2060.07	sp|Q42908.1|PMGI_MESCR RecName: Full=2,3-bisphosphoglycerate-independent phosphoglycerate mutase; Short=BPG-independent PGAM; Short=Phosphoglyceromutase; AltName: Full=PGAM-I gi|602426|gb|AAA86979.1| phosphoglyceromutase [Mesembryanthemum crystallinum]
INB07_rep_c15838	AT2G47510	1275.57	1429.78	228.892	367.834	ref|XP_002302734.1| predicted protein [Populus trichocarpa] gi|222844460|gb|EEE82007.1| predicted protein [Populus trichocarpa]
INB07_rep_c13014	AT4G21490	3561.03	3820.97	607.935	818.583	ref|NP_001143083.1| uncharacterized protein LOC100275557 [Zea mays] gi|195613998|gb|ACG28829.1| hypothetical protein [Zea mays]
INB07_c1900	AT4G34030	1337.97	1159.12	224.731	817.416	emb|CAN64992.1| hypothetical protein VITISV_001775 [Vitis vinifera]
INB07_rep_c16435	AT3G17240	2010.98	1948.34	319.03	544.21	gb|ACJ11739.1| dihydrolipoamide dehydrogenase [Gossypium hirsutum]
INB07_rep_c7804	AT4G29480	9404.34	7791.76	1480.38	481.317	ref|XP_002277333.1| PREDICTED: hypothetical protein [Vitis vinifera] gi|147818794|emb|CAN67282.1| hypothetical protein VITISV_021594 [Vitis vinifera] gi|296081617|emb|CBI20622.3| unnamed protein product [Vitis vinifera]
INB07_rep_c8299	AT3G20970	8808.47	7923.38	1380.23	3229.35	ref|XP_003568893.1| PREDICTED: nifU-like protein 4, mitochondrial-like [Brachypodium distachyon]
INB07_c210	AT3G16910	7210.31	5556.98	1097.36	2172.99	gb|EEC75080.1| hypothetical protein OsI_11221 [Oryza sativa Indica Group]
INB07_c1698	AT3G52200	5533.67	9340.42	828.007	2560.41	emb|CBI40195.3| unnamed protein product [Vitis vinifera]
INB07_rep_c9946	AT2G44620	1211.51	3214.22	178.492	1977.76	gb|AEQ94176.1| acyl carrier protein precursor [Elaeis guineensis]
INB07_rep_c7783	AT1G09780	126.946	88.6643	18.0932	21.4592	sp|Q42908.1|PMGI_MESCR RecName: Full=2,3-bisphosphoglycerate-independent phosphoglycerate mutase; Short=BPG-independent PGAM; Short=Phosphoglyceromutase; AltName: Full=PGAM-I gi|602426|gb|AAA86979.1| phosphoglyceromutase [Mesembryanthemum crystallinum]
INB07_rep_c14511	AT3G22370	58703.1	65877.2	8312.16	23490.2	dbj|BAI49704.1| alternative oxidase [Lysichiton camtschatcensis]
INB07_rep_c8430	AT1G60550	4144.9	4681.33	583.624	1653.37	ref|NP_001159194.1| uncharacterized protein LOC100304279 [Zea mays] gi|223942561|gb|ACN25364.1| unknown [Zea mays]
INB07_rep_c17163	AT5G03290	13662.4	17590.8	1913.77	531.447	ref|XP_002519520.1| isocitrate dehydrogenase, putative [Ricinus communis] gi|223541383|gb|EEF42934.1| isocitrate dehydrogenase, putative [Ricinus communis]
INB07_c7341	AT2G04039	2945.72	2239.92	406.238	705.972	emb|CBI23563.3| unnamed protein product [Vitis vinifera]
INB07_c4397	AT3G06500	19734.8	31426.1	2452.21	23244	ref|XP_003591226.1| Neutral invertase [Medicago truncatula] gi|355480274|gb|AES61477.1| Neutral invertase [Medicago truncatula]
INB07_rep_c10643	AT1G07830	3260.96	3044.59	392.193	2048.84	ref|XP_003523033.1| PREDICTED: 39S ribosomal protein L47, mitochondrial-like [Glycine max] gi|255640572|gb|ACU20571.1| unknown [Glycine max]
INB07_rep_c8040	AT5G01340	5654.12	4878.8	665.745	1428.61	ref|XP_002322991.1| predicted protein [Populus trichocarpa] gi|222867621|gb|EEF04752.1| predicted protein [Populus trichocarpa]
INB07_rep_c17261	AT2G01140	2435.47	2291.67	276.822	492.403	emb|CAB77243.2| fructose-bisphosphate aldolase [Persea americana]
INB07_c5016	AT3G48680	6819.08	8736.13	735.37	2938.79	ref|XP_002511161.1| Protein yrdA, putative [Ricinus communis] gi|223550276|gb|EEF51763.1| Protein yrdA, putative [Ricinus communis]
INB07_rep_c17080	AT3G17240	5892.07	6541.48	607.824	1167.17	gb|AAS47493.1| lipoamide dehydrogenase [Capsicum annuum]
INB07_rep_c16256	AT3G09810	82.0776	72.5997	7.69463	14.6768	gb|ABK92857.1| unknown [Populus trichocarpa]
INB07_rep_c8131	AT5G03455	8736.13	7292.36	798.459	440.927	ref|XP_002466015.1| hypothetical protein SORBIDRAFT_01g050100 [Sorghum bicolor] gi|241919869|gb|EER93013.1| hypothetical protein SORBIDRAFT_01g050100 [Sorghum bicolor]
INB07_c4323	AT4G00570	281.713	219.633	22.5159	50.0636	ref|XP_002266697.1| PREDICTED: hypothetical protein [Vitis vinifera] gi|297745211|emb|CBI40291.3| unnamed protein product [Vitis vinifera]
INB07_rep_c12219	AT5G14780	328.907	236.224	25.6328	83.1781	ref|XP_002278444.1| PREDICTED: hypothetical protein [Vitis vinifera] gi|296087673|emb|CBI34929.3| unnamed protein product [Vitis vinifera]
INB07_rep_c11761	AT3G13062	93.7724	98.9223	6.69803	17.5859	ref|NP_850574.1| lipid-binding START domain-containing protein [Arabidopsis thaliana] gi|332641765|gb|AEE75286.1| lipid-binding START domain-containing protein [Arabidopsis thaliana]
INB07_rep_c14608	AT1G09780	1367.39	1218.44	94.635	72.9974	ref|XP_002323696.1| predicted protein [Populus trichocarpa] gi|222868326|gb|EEF05457.1| predicted protein [Populus trichocarpa]
INB07_rep_c16896	AT1G07940	3605.46	6177.33	202.325	6205.93	gb|ABA12221.1| translation elongation factor 1A-5 [Gossypium hirsutum]
INB07_c21490	AT1G73500	39.5307	21.9484	2.19873	37.7112	ref|XP_002283080.1| PREDICTED: hypothetical protein [Vitis vinifera]
INB07_c89	AT3G30775	6883.09	6266.98	346.849	176.175	ref|XP_003541221.1| PREDICTED: proline dehydrogenase 2, mitochondrial-like [Glycine max]
INB07_rep_c13938	AT2G35240	1976.72	2132.89	95.5594	857.19	emb|CAD41861.2| OSJNBa0041A02.8 [Oryza sativa Japonica Group] gi|116310924|emb|CAH67862.1| B0403H10-OSIGBa0105A11.14 [Oryza sativa Indica Group] gi|218195501|gb|EEC77928.1| hypothetical protein OsI_17265 [Oryza sativa Indica Group] gi|222629485|gb|EEE61617.1| hypothetical protein OsJ_16041 [Oryza sativa Japonica Group]
INB07_rep_c32291	AT3G09810	11064	15357.7	339.715	4240.77	ref|NP_001042725.1| Os01g0276100 [Oryza sativa Japonica Group] gi|6539562|dbj|BAA88179.1| putative isocitrate dehydrogenase [Oryza sativa Japonica Group] gi|81686717|dbj|BAE48299.1| NAD-dependent isocitrate dehydrogenase a [Oryza sativa Japonica Group] gi|113532256|dbj|BAF04639.1| Os01g0276100 [Oryza sativa Japonica Group] gi|125569901|gb|EAZ11416.1| hypothetical protein OsJ_01284 [Oryza sativa J…
INB07_rep_c7563	AT1G07180	5802.49	4312.76	26.9903	487.142	ref|XP_002521423.1| Rotenone-insensitive NADH-ubiquinone oxidoreductase, mitochondrial precursor, putative [Ricinus communis] gi|223539322|gb|EEF40913.1| Rotenone-insensitive NADH-ubiquinone oxidoreductase, mitochondrial precursor, putative [Ricinus communis]
INB07_c11608	AT3G45210	2.44348	4.49915	2.12402	2.2352	ref|XP_002274078.1| PREDICTED: hypothetical protein [Vitis vinifera]
INB07_c1245	AT5G04130	15.5906	13.0268	4.27753	2.47228	emb|CBI30132.3| unnamed protein product [Vitis vinifera]
INB07_c13425	AT3G12955	2.1355	2.15533	2.12711	2.08053	ref|XP_002317621.1| SAUR family protein [Populus trichocarpa] gi|222860686|gb|EEE98233.1| SAUR family protein [Populus trichocarpa]
INB07_c1384	AT2G21410	3.10887	2.95998	2.35897	2.57795	ref|XP_002282009.1| PREDICTED: hypothetical protein [Vitis vinifera] gi|297746196|emb|CBI16252.3| unnamed protein product [Vitis vinifera]
INB07_c1422	AT3G54660	3.32458	5.27242	2.69541	2.51507	ref|XP_002321515.1| glutathione reductase [Populus trichocarpa] gi|222868511|gb|EEF05642.1| glutathione reductase [Populus trichocarpa]
INB07_c1466	AT4G33905	2.61725	9.74313	2.44907	2.75085	gb|ABA98698.2| peroxisomal membrane protein 22 kDa, putative, expressed [Oryza sativa Japonica Group]
INB07_c1641	AT2G31280	18.0383	27.695	6.22207	3.70931	emb|CBI30504.3| unnamed protein product [Vitis vinifera]
INB07_c16800	AT3G55400	10.2124	7.83735	3.15309	3.76128	emb|CBI31697.3| unnamed protein product [Vitis vinifera]
INB07_c176	AT5G23890	2.7507	5.15863	3.43672	3.77329	emb|CBI22707.3| unnamed protein product [Vitis vinifera]
INB07_c17699	AT5G12290	2.45922	2.48811	2.12467	2.1984	ref|XP_002523227.1| conserved hypothetical protein [Ricinus communis] gi|223537523|gb|EEF39148.1| conserved hypothetical protein [Ricinus communis]
INB07_c1804	AT5G54390	5.91325	7.12185	3.13145	3.43435	ref|XP_002266810.1| PREDICTED: hypothetical protein [Vitis vinifera]
INB07_c18405	AT1G11290	4.5998	6.40836	2.8819	3.15017	emb|CAN75306.1| hypothetical protein VITISV_040403 [Vitis vinifera]
INB07_c18572	AT4G36400	2.90707	2.76928	2.48488	2.58555	emb|CBI17437.3| unnamed protein product [Vitis vinifera]
INB07_c19358	AT1G10910	2.56966	3.98125	2.14293	2.32421	emb|CBI23812.3| unnamed protein product [Vitis vinifera]
INB07_c19851	AT5G19020	7.78418	6.76223	3.81851	5.4092	ref|XP_002277532.1| PREDICTED: hypothetical protein [Vitis vinifera]
INB07_c19906	AT4G34280	3.46385	6.01711	4.13936	2.61898	ref|XP_002269406.1| PREDICTED: hypothetical protein [Vitis vinifera]
INB07_c19978	AT4G32360	2.94084	8.21326	2.27201	2.5209	ref|XP_002280736.1| PREDICTED: hypothetical protein [Vitis vinifera] gi|297738792|emb|CBI28037.3| unnamed protein product [Vitis vinifera]
INB07_c20174	AT4G18520	2.20521	2.32077	2.23646	2.23298	ref|XP_002284293.1| PREDICTED: hypothetical protein [Vitis vinifera]
INB07_c20277	AT2G37690	3.28718	3.85506	2.59226	2.93377	ref|XP_002319089.1| predicted protein [Populus trichocarpa] gi|222857465|gb|EEE95012.1| predicted protein [Populus trichocarpa]
INB07_c20594	AT1G49405	25.9435	20.5689	8.63322	15.7186	ref|NP_001051391.1| Os03g0767900 [Oryza sativa Japonica Group] gi|108711271|gb|ABF99066.1| integral membrane protein, putative, expressed [Oryza sativa Japonica Group] gi|113549862|dbj|BAF13305.1| Os03g0767900 [Oryza sativa Japonica Group] gi|215741388|dbj|BAG97883.1| unnamed protein product [Oryza sativa Japonica Group] gi|222625866|gb|EEE59998.1| hypothetical protein OsJ_12722 [Oryza sativa Jap…
INB07_c20811	AT3G11670	2.50498	2.61809	2.14777	2.26287	ref|XP_002266316.1| PREDICTED: hypothetical protein [Vitis vinifera] gi|297745205|emb|CBI40285.3| unnamed protein product [Vitis vinifera]
INB07_c21167	AT5G08720	2.18021	2.30524	2.17765	2.17424	emb|CBI21629.3| unnamed protein product [Vitis vinifera]
INB07_c21209	AT4G32060	6.96821	7.76586	4.28791	3.98275	ref|XP_003572710.1| PREDICTED: calcium uptake protein 1, mitochondrial-like [Brachypodium distachyon]
INB07_c21986	AT5G25500	2.60578	6.06052	2.80022	2.42333	ref|XP_002280575.1| PREDICTED: hypothetical protein [Vitis vinifera]
INB07_c2215	AT3G16170	4.31253	10.498	4.68998	3.11629	ref|XP_002279139.1| PREDICTED: hypothetical protein [Vitis vinifera]
INB07_c22599	AT3G06430	6.74955	24.7143	3.74669	3.92121	ref|XP_002274904.1| PREDICTED: hypothetical protein [Vitis vinifera]
INB07_c22978	AT2G03880	3.31523	34.5185	2.37276	9.21015	ref|XP_002279974.1| PREDICTED: hypothetical protein [Vitis vinifera]
INB07_c22993	AT5G57230	16.2982	13.6656	7.06997	8.90377	gb|ABK96632.1| unknown [Populus trichocarpa x Populus deltoides]
INB07_c2302	AT5G24300	9.15725	20.6636	5.61379	3.71571	gb|AAN37578.1| soluble starch synthase I [Colocasia esculenta]
INB07_c23126	AT1G53200	3.57853	10.2032	6.63808	4.01908	ref|XP_003539611.1| PREDICTED: uncharacterized protein LOC100819662 [Glycine max]
INB07_c23912	AT5G59900	2.62798	5.95063	3.58891	2.27885	ref|XP_002281336.1| PREDICTED: hypothetical protein [Vitis vinifera]
INB07_c23968	AT4G15563	2.19115	3.47133	2.17805	2.7203	ref|XP_002516869.1| conserved hypothetical protein [Ricinus communis] gi|223543957|gb|EEF45483.1| conserved hypothetical protein [Ricinus communis]
INB07_c2469	AT5G57490	22.3327	18.5027	6.31396	9.52242	ref|XP_003549483.1| PREDICTED: mitochondrial outer membrane protein porin of 36 kDa-like [Glycine max]
INB07_c26116	AT2G02750	2.59684	3.75628	2.40078	2.65088	emb|CAN74703.1| hypothetical protein VITISV_029224 [Vitis vinifera]
INB07_c26194	AT3G49740	2.71653	3.5905	2.47491	2.79475	ref|XP_002263704.1| PREDICTED: hypothetical protein [Vitis vinifera]
INB07_c26399	AT3G15200	2.59131	3.00836	2.57688	2.45602	ref|NP_001148062.1| GTP binding protein [Zea mays] gi|195615570|gb|ACG29615.1| GTP binding protein [Zea mays]
INB07_c26611	AT1G09820	3.36325	5.56386	2.45446	2.6655	ref|XP_002277942.1| PREDICTED: hypothetical protein [Vitis vinifera]
INB07_c28284	AT2G19280	2.25377	3.93837	2.14707	2.99977	ref|XP_002272339.1| PREDICTED: hypothetical protein [Vitis vinifera]
INB07_c28303	AT3G48110	4.1358	43.7196	2.70923	2.91363	emb|CBI16672.3| unnamed protein product [Vitis vinifera]
INB07_c2885	AT2G46470	3.03744	9.41473	6.20209	2.74161	ref|XP_002467635.1| hypothetical protein SORBIDRAFT_01g031260 [Sorghum bicolor] gi|241921489|gb|EER94633.1| hypothetical protein SORBIDRAFT_01g031260 [Sorghum bicolor]
INB07_c31378	AT3G18020	2.50661	2.55392	2.51531	2.45395	ref|XP_002271048.1| PREDICTED: hypothetical protein [Vitis vinifera]
INB07_c3170	AT5G49555	2.24763	8.35957	5.75383	3.14433	ref|XP_002521593.1| phytoene dehydrogenase, putative [Ricinus communis] gi|223539271|gb|EEF40864.1| phytoene dehydrogenase, putative [Ricinus communis]
INB07_c3207	AT2G18330	2.1916	3.14175	2.35067	2.36309	ref|XP_002266534.1| PREDICTED: hypothetical protein [Vitis vinifera]
INB07_c32547	AT1G68890	3.85982	8.85003	3.38448	3.39125	ref|XP_002268761.1| PREDICTED: similar to 2-oxoglutarate decarboxylase/ hydro-lyase/ magnesium ion binding / thiamin pyrophosphate binding [Vitis vinifera]
INB07_c3312	AT3G10572	2.30557	2.30759	2.1111	2.24872	ref|XP_002309027.1| predicted protein [Populus trichocarpa] gi|222855003|gb|EEE92550.1| predicted protein [Populus trichocarpa]
INB07_c3355	AT1G79900	9.96804	10.446	2.49267	2.94837	ref|XP_002298215.1| predicted protein [Populus trichocarpa] gi|222845473|gb|EEE83020.1| predicted protein [Populus trichocarpa]
INB07_c33626	AT1G22750	25.5228	25.7849	6.47172	10.2343	ref|XP_002302154.1| predicted protein [Populus trichocarpa] gi|222843880|gb|EEE81427.1| predicted protein [Populus trichocarpa]
INB07_c3545	AT5G35930	4.03175	4.85915	2.72244	3.14227	ref|XP_002524008.1| AMP dependent ligase, putative [Ricinus communis] gi|223536735|gb|EEF38376.1| AMP dependent ligase, putative [Ricinus communis]
INB07_c3566	AT3G12080	2.61088	2.71607	2.6006	2.44648	ref|XP_002282837.1| PREDICTED: hypothetical protein [Vitis vinifera]
INB07_c4257	AT4G01400	2.37885	2.48116	2.07617	2.15741	emb|CAN72416.1| hypothetical protein VITISV_027905 [Vitis vinifera]
INB07_c4676	AT5G12470	10.9145	12.2804	7.54631	7.35301	ref|XP_002299927.1| predicted protein [Populus trichocarpa] gi|222847185|gb|EEE84732.1| predicted protein [Populus trichocarpa]
INB07_c4721	AT1G55510	2.49016	2.69468	2.11269	2.26043	gb|ACG41638.1| 3-methyl-2-oxobutanoate dehydrogenase [Zea mays]
INB07_c5011	AT3G25040	3.30152	6.43505	3.51895	2.63948	ref|XP_002300168.1| predicted protein [Populus trichocarpa] gi|118481282|gb|ABK92586.1| unknown [Populus trichocarpa] gi|222847426|gb|EEE84973.1| predicted protein [Populus trichocarpa]
INB07_c5640	AT1G64810	2.56697	3.92121	2.90869	2.34164	ref|XP_002264685.1| PREDICTED: hypothetical protein [Vitis vinifera] gi|297734690|emb|CBI16741.3| unnamed protein product [Vitis vinifera]
INB07_c6059	AT1G50500	3.86512	4.65986	2.56885	3.26476	ref|XP_002271570.1| PREDICTED: hypothetical protein [Vitis vinifera] gi|298204761|emb|CBI25259.3| unnamed protein product [Vitis vinifera]
INB07_c6092	AT1G55630	2.4881	2.46962	2.18737	2.24196	emb|CBI22748.3| unnamed protein product [Vitis vinifera]
INB07_c6300	AT3G06500	16.6355	33.8579	5.74119	22.0508	ref|XP_002465359.1| hypothetical protein SORBIDRAFT_01g037120 [Sorghum bicolor] gi|241919213|gb|EER92357.1| hypothetical protein SORBIDRAFT_01g037120 [Sorghum bicolor]
INB07_c6364	AT1G54990	4.42298	6.69219	2.78792	4.22485	ref|XP_002284549.1| PREDICTED: hypothetical protein [Vitis vinifera]
INB07_c6456	AT2G31450	12.9472	11.6262	6.87035	8.2721	ref|XP_002534117.1| endonuclease III, putative [Ricinus communis] gi|223525829|gb|EEF28268.1| endonuclease III, putative [Ricinus communis]
INB07_c6652	AT5G62530	12.4926	8.75042	3.6259	8.99121	gb|AAL70106.1|AF467539_1 putative aldehyde dehydrogenase BIS1 [Hordeum vulgare] gi|73913047|gb|AAZ91461.1| delta-1-pyrroline-5-carboxylate dehydrogenase [Hordeum vulgare]
INB07_c6962	AT5G23050	2.39348	2.38314	2.26568	2.26158	ref|XP_002270918.1| PREDICTED: hypothetical protein [Vitis vinifera]
INB07_c7074	AT4G15640	2.39204	2.33903	2.15719	2.13039	emb|CBI26106.3| unnamed protein product [Vitis vinifera]
INB07_c7205	AT3G56840	2.59128	2.60218	2.45493	2.45429	ref|XP_003618905.1| L-2-hydroxyglutarate dehydrogenase [Medicago truncatula] gi|355493920|gb|AES75123.1| L-2-hydroxyglutarate dehydrogenase [Medicago truncatula]
INB07_c8818	AT5G50375	2.24232	21.154	4.0794	2.60763	ref|XP_003523138.1| PREDICTED: cycloeucalenol cycloisomerase-like [Glycine max]
INB07_c891	AT2G16710	4.28943	20.2909	4.95079	3.01546	ref|XP_002521181.1| iron-sulfur cluster assembly protein, putative [Ricinus communis] gi|223539628|gb|EEF41212.1| iron-sulfur cluster assembly protein, putative [Ricinus communis]
INB07_c900	AT5G09300	6.99773	17.7255	4.49833	2.54256	ref|NP_001066324.1| Os12g0183100 [Oryza sativa Japonica Group] gi|77553175|gb|ABA95971.1| 2-oxoisovalerate dehydrogenase alpha subunit, mitochondrial precursor, putative, expressed [Oryza sativa Japonica Group] gi|108862262|gb|ABA95970.2| 2-oxoisovalerate dehydrogenase alpha subunit, mitochondrial precursor, putative, expressed [Oryza sativa Japonica Group] gi|113648831|dbj|BAF29343.1| Os12g01831…
INB07_c919	AT5G24690	3.83624	5.20642	4.45185	3.85589	emb|CBI23847.3| unnamed protein product [Vitis vinifera]
INB07_rep_c10194	AT1G52080	11.7113	18.1422	3.99032	11.6957	ref|XP_002515939.1| conserved hypothetical protein [Ricinus communis] gi|223544844|gb|EEF46359.1| conserved hypothetical protein [Ricinus communis]
INB07_rep_c10481	AT5G58270	7.00299	6.08179	2.52047	2.81322	ref|XP_002275902.1| PREDICTED: hypothetical protein [Vitis vinifera]
INB07_rep_c10493	AT2G41610	3.02828	10.2836	2.393	2.5715	ref|XP_002268979.1| PREDICTED: hypothetical protein [Vitis vinifera]
INB07_rep_c11004	AT3G24200	3.31588	5.6901	2.70748	2.70399	ref|XP_002299279.1| predicted protein [Populus trichocarpa] gi|222846537|gb|EEE84084.1| predicted protein [Populus trichocarpa]
INB07_rep_c11292	AT2G31955	2.45878	4.75117	2.3186	2.34995	ref|XP_002267864.1| PREDICTED: hypothetical protein [Vitis vinifera]
INB07_rep_c11668	AT5G13070	3.80481	6.87468	4.06327	5.13603	ref|NP_001047936.1| Os02g0717900 [Oryza sativa Japonica Group] gi|45735865|dbj|BAD12899.1| unknown protein [Oryza sativa Japonica Group] gi|113537467|dbj|BAF09850.1| Os02g0717900 [Oryza sativa Japonica Group] gi|125540909|gb|EAY87304.1| hypothetical protein OsI_08707 [Oryza sativa Indica Group] gi|215697545|dbj|BAG91539.1| unnamed protein product [Oryza sativa Japonica Group]
INB07_rep_c12526	AT2G42210	7.86564	9.11157	3.10706	8.32905	ref|XP_002532339.1| protein translocase, putative [Ricinus communis] gi|223527956|gb|EEF30041.1| protein translocase, putative [Ricinus communis]
INB07_rep_c13832	AT1G15120	8.8354	14.8244	5.54035	3.72284	ref|XP_002300924.1| predicted protein [Populus trichocarpa] gi|222842650|gb|EEE80197.1| predicted protein [Populus trichocarpa]
INB07_rep_c14587	AT5G53460	16.7674	14.7971	8.39336	6.54001	emb|CBI23145.3| unnamed protein product [Vitis vinifera]
INB07_rep_c14686	AT1G11840	2.10405	11.5097	2.66507	2.0996	emb|CBI28027.3| unnamed protein product [Vitis vinifera]
INB07_rep_c15299	AT5G51220	3.11786	3.77243	3.14326	3.067	emb|CBI38626.3| unnamed protein product [Vitis vinifera]
INB07_rep_c15613	AT2G47510	4.0775	18.4128	2.40184	4.07054	ref|XP_002273033.1| PREDICTED: hypothetical protein [Vitis vinifera] gi|297743928|emb|CBI36898.3| unnamed protein product [Vitis vinifera]
INB07_rep_c15751	AT5G66760	23.1682	43.7572	6.45852	24.808	ref|XP_003558573.1| PREDICTED: succinate dehydrogenase [ubiquinone] flavoprotein subunit, mitochondrial-like [Brachypodium distachyon]
INB07_rep_c16827	AT2G33040	5.31089	21.5729	6.45378	3.45614	gb|ACF06556.1| mitochondrial ATP synthase gamma chain [Elaeis guineensis]
INB07_rep_c17022	AT3G09810	10.3659	13.3371	3.51832	2.45707	ref|XP_002519520.1| isocitrate dehydrogenase, putative [Ricinus communis] gi|223541383|gb|EEF42934.1| isocitrate dehydrogenase, putative [Ricinus communis]
INB07_rep_c17331	AT4G26780	7.53881	7.22761	4.88835	3.86512	ref|XP_002277588.1| PREDICTED: hypothetical protein [Vitis vinifera]
INB07_rep_c20445	AT2G33040	3.4865	15.2374	5.57952	2.82415	gb|ACF06556.1| mitochondrial ATP synthase gamma chain [Elaeis guineensis]
INB07_rep_c20598	AT2G17710	2.43226	10.5185	2.45878	2.57771	ref|XP_002263132.1| PREDICTED: hypothetical protein [Vitis vinifera]
INB07_rep_c21805	AT3G05790	2.62604	2.82	2.16491	2.37206	ref|XP_002277956.1| PREDICTED: similar to putative LON3 protease [Vitis vinifera]
INB07_rep_c23381	AT5G42330	2.67294	10.6937	7.10133	4.86373	ref|XP_002306974.1| predicted protein [Populus trichocarpa] gi|222856423|gb|EEE93970.1| predicted protein [Populus trichocarpa]
INB07_rep_c25419	AT5G53170	2.67366	2.69859	2.4001	2.60876	gb|AAF27916.1|AF220199_1 26S proteasome regulatory subunit 8 [Pinus taeda]
INB07_rep_c26469	AT1G31170	2.74374	2.67745	2.49975	2.56345	ref|XP_002276335.1| PREDICTED: hypothetical protein [Vitis vinifera] gi|297737984|emb|CBI27185.3| unnamed protein product [Vitis vinifera]
INB07_rep_c27685	AT1G20630	3.79475	5.483	2.60356	2.8006	gb|AAF19965.1|AF207906_1 catalase 1 [Zantedeschia aethiopica]
INB07_rep_c33275	AT5G11330	13.2525	13.2525	7.44712	7.54432	ref|XP_002324842.1| predicted protein [Populus trichocarpa] gi|222866276|gb|EEF03407.1| predicted protein [Populus trichocarpa]
INB07_rep_c7528	AT5G64400	25084.8	48805	2144.8	17235.2	ref|XP_002298508.1| predicted protein [Populus trichocarpa] gi|118485403|gb|ABK94558.1| unknown [Populus trichocarpa] gi|222845766|gb|EEE83313.1| predicted protein [Populus trichocarpa]
INB07_rep_c7762	AT5G46180	2.31422	2.40996	2.29856	2.28687	gb|EEE59577.1| hypothetical protein OsJ_11874 [Oryza sativa Japonica Group]
INB07_rep_c8212	AT1G80230	26.2612	51.5106	3.4312	6.60677	ref|NP_001056771.1| Os06g0142700 [Oryza sativa Japonica Group] gi|5803264|dbj|BAA83574.1| putative cytochrome c oxidase subunit Vb precursor [Oryza sativa Japonica Group] gi|113594811|dbj|BAF18685.1| Os06g0142700 [Oryza sativa Japonica Group] gi|125554007|gb|EAY99612.1| hypothetical protein OsI_21590 [Oryza sativa Indica Group] gi|125596016|gb|EAZ35796.1| hypothetical protein OsJ_20088 [Oryza sat…
INB07_rep_c8580	AT3G16700	14.9873	14.2674	5.63975	11.1956	ref|XP_002516952.1| fumarylacetoacetate hydrolase, putative [Ricinus communis] gi|223544040|gb|EEF45566.1| fumarylacetoacetate hydrolase, putative [Ricinus communis]
INB07_rep_c8607	AT5G63620	4.17469	15.9347	2.71098	3.25217	ref|NP_001142329.1| uncharacterized protein LOC100274499 [Zea mays] gi|194708238|gb|ACF88203.1| unknown [Zea mays]
INB07_rep_c8720	AT3G02650	6.36313	7.46338	3.12463	4.29831	ref|XP_002514778.1| pentatricopeptide repeat-containing protein, putative [Ricinus communis] gi|223545829|gb|EEF47332.1| pentatricopeptide repeat-containing protein, putative [Ricinus communis]
INB07_rep_c8788	AT3G47520	6.54328	12.0284	4.82812	7.81279	ref|XP_002284909.1| PREDICTED: hypothetical protein [Vitis vinifera]
INB07_rep_c9314	AT5G65780	2.33377	6.92976	2.34133	2.35254	ref|XP_002530599.1| branched-chain amino acid aminotransferase, putative [Ricinus communis] gi|223529847|gb|EEF31779.1| branched-chain amino acid aminotransferase, putative [Ricinus communis]
INB07_rep_c9550	AT1G33800	8.62603	9.44536	3.60159	4.37822	ref|XP_002279765.1| PREDICTED: hypothetical protein [Vitis vinifera] gi|296090589|emb|CBI40958.3| unnamed protein product [Vitis vinifera]
INB07_rep_c9890	AT4G16310	2.56569	3.50426	2.46345	2.36852	ref|XP_002280631.1| PREDICTED: hypothetical protein [Vitis vinifera]

## Sheet: Table S6
Supplementary Table 6_The list of "Electron transport & energy pathway" genes classified into cluster IV
ProbeID	TAIR_ID	Petal_signal	Pistil_signal	Stamen_signal	Pith_signal	homology_search_result
INB07_rep_c14429	AT2G36530	18.0153	127.36	41.1644	35.8007	gb|ACF06525.1| enolase [Elaeis guineensis]
INB07_c7028	AT5G39830	363.363	2117.25	445.85	696.469	emb|CBI22201.3| unnamed protein product [Vitis vinifera]
INB07_rep_c12435	AT2G05710	31.5072	44.2853	38.2864	33.4944	ref|XP_002278138.1| PREDICTED: hypothetical protein [Vitis vinifera] gi|297737441|emb|CBI26642.3| unnamed protein product [Vitis vinifera]
INB07_rep_c13351	AT1G65930	28.4204	37.1984	26.759	26.4752	gb|ACF06623.1| NADP-isocitrate dehydrogenase [Elaeis guineensis]
INB07_rep_c7842	AT1G12230	3679.49	4632.95	3287.44	1254.54	ref|XP_002266734.1| PREDICTED: similar to transaldolase ToTAL2 [Vitis vinifera]
INB07_rep_c7946	AT5G60360	25.0975	63.4926	22.4099	26.7791	gb|ABR19829.1| cysteine proteinase [Elaeis guineensis]
INB07_rep_c8685	AT1G48420	1942	2231.74	1672.54	2042.05	ref|XP_002263358.1| PREDICTED: hypothetical protein [Vitis vinifera] gi|296088811|emb|CBI38261.3| unnamed protein product [Vitis vinifera]
INB07_c6460	AT5G20080	992.584	1374.57	851.621	509.118	ref|XP_002309454.1| predicted protein [Populus trichocarpa] gi|222855430|gb|EEE92977.1| predicted protein [Populus trichocarpa]
INB07_c1390	AT1G64550	1535.57	1589.08	1300.07	1157.98	ref|XP_002263179.1| PREDICTED: hypothetical protein [Vitis vinifera] gi|297742399|emb|CBI34548.3| unnamed protein product [Vitis vinifera]
INB07_c3508	AT5G09650	1884.43	2084.33	1495.26	1998.63	ref|XP_002518302.1| inorganic pyrophosphatase, putative [Ricinus communis] gi|223542522|gb|EEF44062.1| inorganic pyrophosphatase, putative [Ricinus communis]
INB07_c30835	AT2G45990	693.176	728.41	542.187	422.344	ref|XP_002511878.1| conserved hypothetical protein [Ricinus communis] gi|223549058|gb|EEF50547.1| conserved hypothetical protein [Ricinus communis]
INB07_rep_c8010	AT1G27450	1637	2060.07	1267.78	1619.23	gb|ACF06538.1| adenine phosphoribosyltransferase 1 [Elaeis guineensis]
INB07_rep_c14453	AT2G44060	42.3084	52.0882	31.3553	49.8797	emb|CBI24768.3| unnamed protein product [Vitis vinifera]
INB07_rep_c12401	AT2G01140	3407.53	4661.25	2457.9	2367.47	ref|XP_002282753.1| PREDICTED: hypothetical protein [Vitis vinifera]
INB07_c17782	AT4G33520	295.751	398.42	210.616	335.557	ref|XP_002274497.1| PREDICTED: hypothetical protein [Vitis vinifera]
INB07_rep_c16056	AT2G02050	14777.9	15409.4	9310.5	7638.79	ref|XP_002315832.1| predicted protein [Populus trichocarpa] gi|222864872|gb|EEF02003.1| predicted protein [Populus trichocarpa]
INB07_c2634	AT1G05190	2318.42	1983.79	1413.34	2034.29	emb|CBI28941.3| unnamed protein product [Vitis vinifera]
INB07_c28169	AT1G75690	943.231	970.295	569.704	719.609	ref|XP_003589460.1| hypothetical protein MTR_1g024840 [Medicago truncatula] gi|355478508|gb|AES59711.1| hypothetical protein MTR_1g024840 [Medicago truncatula]
INB07_rep_c15024	AT3G60750	17.0544	117.532	10.2444	18.519	gb|EAZ35729.1| hypothetical protein OsJ_20020 [Oryza sativa Japonica Group]
INB07_rep_c7843	AT5G10860	17235.2	17332.8	10220.1	13998.6	emb|CBI15781.3| unnamed protein product [Vitis vinifera]
INB07_rep_c14841	AT4G01100	603.735	809.991	347.741	384.822	ref|XP_002320851.1| predicted protein [Populus trichocarpa] gi|222861624|gb|EEE99166.1| predicted protein [Populus trichocarpa]
INB07_rep_c15795	AT1G11840	6172.91	8535.27	3529.74	713.959	dbj|BAK22529.1| glyoxalase I homolog 1 [Allium cepa]
INB07_c4647	AT2G45790	800.414	1154.28	449.048	520.272	ref|NP_001237668.1| phosphomannomutase [Glycine max] gi|122194126|sp|Q1W376.1|PMM_SOYBN RecName: Full=Phosphomannomutase; AltName: Full=GmPMM gi|90762150|gb|ABD97873.1| phosphomannomutase [Glycine max]
INB07_rep_c11984	AT5G65750	1175.88	1291.31	658.611	309.51	ref|XP_002312072.1| predicted protein [Populus trichocarpa] gi|222851892|gb|EEE89439.1| predicted protein [Populus trichocarpa]
INB07_c3577	AT4G24620	6049.7	8463.08	3358.93	5862.96	ref|XP_003522754.1| PREDICTED: glucose-6-phosphate isomerase-like [Glycine max]
INB07_rep_c12094	AT1G56190	765.505	979.733	415.28	972.497	ref|XP_002513353.1| phosphoglycerate kinase, putative [Ricinus communis] gi|223547261|gb|EEF48756.1| phosphoglycerate kinase, putative [Ricinus communis]
INB07_rep_c7549	AT5G66760	10127.1	15428.3	5258.46	6209.14	ref|XP_002530482.1| succinate dehydrogenase, putative [Ricinus communis] gi|223529979|gb|EEF31905.1| succinate dehydrogenase, putative [Ricinus communis]
INB07_rep_c16125	AT5G63400	4992.18	3944.09	2501.4	3929.89	ref|NP_001067759.1| Os11g0312400 [Oryza sativa Japonica Group] gi|585338|sp|Q08480.1|KAD2_ORYSJ RecName: Full=Adenylate kinase B; Short=AK B; AltName: Full=ATP-AMP transphosphorylase B gi|391879|dbj|BAA01181.1| adenylate kinase-b [Oryza sativa] gi|62734015|gb|AAX96124.1| adenylate kinase b (ec 2.7.4.3) (atp-amp transphosphorylase) [Oryza sativa Japonica Group] gi|77550163|gb|ABA92960.1| Adenylate…
INB07_c318	AT2G24200	3885.28	4199.65	1935.95	1814.62	ref|XP_002454700.1| hypothetical protein SORBIDRAFT_04g035840 [Sorghum bicolor] gi|241934531|gb|EES07676.1| hypothetical protein SORBIDRAFT_04g035840 [Sorghum bicolor]
INB07_rep_c7737	AT5G04590	5785.71	7413.36	2867.67	1214.55	ref|XP_002285398.1| PREDICTED: hypothetical protein [Vitis vinifera] gi|297746302|emb|CBI16358.3| unnamed protein product [Vitis vinifera]
INB07_c5347	AT5G44070	392.193	738.221	186.983	666.632	ref|XP_002529835.1| conserved hypothetical protein [Ricinus communis] gi|223530663|gb|EEF32536.1| conserved hypothetical protein [Ricinus communis]
INB07_rep_c12734	AT1G08110	41.6486	47.2978	19.8259	10.9348	dbj|BAK23262.1| glyoxalase I [Allium cepa]
INB07_c1554	AT5G67590	15251.2	19685.5	7142.41	8368.62	ref|XP_002265704.1| PREDICTED: hypothetical protein [Vitis vinifera] gi|147858131|emb|CAN83933.1| hypothetical protein VITISV_035766 [Vitis vinifera]
INB07_c2789	AT5G08530	2527.5	3467.77	1154.28	2051.11	ref|XP_002315622.1| predicted protein [Populus trichocarpa] gi|222864662|gb|EEF01793.1| predicted protein [Populus trichocarpa]
INB07_rep_c9680	AT5G58260	1645.25	1589.31	750.042	1363.64	emb|CBI15789.3| unnamed protein product [Vitis vinifera]
INB07_rep_c14133	AT1G65930	286.437	295.284	130.362	209.596	ref|XP_002528517.1| NADP-specific isocitrate dehydrogenase, putative [Ricinus communis] gi|223532077|gb|EEF33886.1| NADP-specific isocitrate dehydrogenase, putative [Ricinus communis]
INB07_rep_c14442	AT5G15090	955.503	770.446	430.323	310.579	ref|XP_002312708.1| porin/voltage-dependent anion-selective channel protein [Populus trichocarpa] gi|118484777|gb|ABK94257.1| unknown [Populus trichocarpa] gi|222852528|gb|EEE90075.1| porin/voltage-dependent anion-selective channel protein [Populus trichocarpa]
INB07_rep_c11328	AT1G04410	43009.3	43009.3	19293.2	26000.3	ref|XP_002332745.1| predicted protein [Populus trichocarpa] gi|222833073|gb|EEE71550.1| predicted protein [Populus trichocarpa]
INB07_rep_c17473	AT1G08830	12336.1	14988.6	5496.17	4501.25	gb|AAL85888.1|AF479059_1 copper/zinc superoxide dismutase [Sandersonia aurantiaca]
INB07_rep_c20247	AT5G09650	427.342	514.02	184.226	359.439	ref|XP_002270727.1| PREDICTED: hypothetical protein [Vitis vinifera]
INB07_c3589	AT5G47840	175.187	170.003	75.0752	87.271	ref|NP_001060810.1| Os08g0109300 [Oryza sativa Japonica Group] gi|42408375|dbj|BAD09526.1| putative adenylate kinase, chloroplast (ATP-AMP transphosphorylase) [Oryza sativa Japonica Group] gi|113622779|dbj|BAF22724.1| Os08g0109300 [Oryza sativa Japonica Group] gi|125559894|gb|EAZ05342.1| hypothetical protein OsI_27547 [Oryza sativa Indica Group] gi|215692712|dbj|BAG88132.1| unnamed protein produc…
INB07_c7382	AT5G53460	41.3408	37.5433	17.1311	10.0598	ref|XP_002513554.1| glutamate synthase, putative [Ricinus communis] gi|223547462|gb|EEF48957.1| glutamate synthase, putative [Ricinus communis]
INB07_rep_c12229	AT5G15090	10577.3	10641.9	4321.92	4165.28	ref|XP_002312708.1| porin/voltage-dependent anion-selective channel protein [Populus trichocarpa] gi|118484777|gb|ABK94257.1| unknown [Populus trichocarpa] gi|222852528|gb|EEE90075.1| porin/voltage-dependent anion-selective channel protein [Populus trichocarpa]
INB07_rep_c14555	AT1G04410	10303.4	14556.3	3989.16	5628.3	ref|NP_001236661.1| cytosolic malate dehydrogenase [Glycine max] gi|42521311|gb|AAS18241.1| cytosolic malate dehydrogenase [Glycine max]
INB07_rep_c13814	AT3G09810	2651.7	2424.36	1009.68	1341.35	ref|XP_002326187.1| predicted protein [Populus trichocarpa] gi|222833380|gb|EEE71857.1| predicted protein [Populus trichocarpa]
INB07_rep_c12215	AT3G55410	2204.53	3619.18	830.606	614.224	ref|XP_002312072.1| predicted protein [Populus trichocarpa] gi|222851892|gb|EEE89439.1| predicted protein [Populus trichocarpa]
INB07_c1808	AT5G08050	2743.25	2236.61	1032.27	2398.39	ref|NP_001067105.1| Os12g0575000 [Oryza sativa Japonica Group] gi|77556201|gb|ABA98997.1| expressed protein [Oryza sativa Japonica Group] gi|113649612|dbj|BAF30124.1| Os12g0575000 [Oryza sativa Japonica Group] gi|215740879|dbj|BAG97035.1| unnamed protein product [Oryza sativa Japonica Group] gi|215765493|dbj|BAG87190.1| unnamed protein product [Oryza sativa Japonica Group]
INB07_rep_c18603	AT4G33520	1241.63	1077.99	466.162	981.438	emb|CBI32960.3| unnamed protein product [Vitis vinifera]
INB07_rep_c12249	AT2G20420	3256.44	3745.8	1213.95	2067.31	ref|XP_002275953.1| PREDICTED: hypothetical protein [Vitis vinifera] gi|147782941|emb|CAN72294.1| hypothetical protein VITISV_037293 [Vitis vinifera] gi|297744178|emb|CBI37148.3| unnamed protein product [Vitis vinifera]
INB07_rep_c12728	AT3G27890	1836.81	2725.46	676.235	1490.44	ref|XP_002264859.1| PREDICTED: hypothetical protein [Vitis vinifera] gi|296087867|emb|CBI35123.3| unnamed protein product [Vitis vinifera]
INB07_c32261	AT1G15980	336.993	366.444	123.037	218.68	ref|XP_003530259.1| PREDICTED: uncharacterized protein LOC100803710 [Glycine max]
INB07_rep_c13114	AT5G11770	62.415	59.4488	22.5967	36.6254	ref|XP_003569698.1| PREDICTED: NADH dehydrogenase [ubiquinone] iron-sulfur protein 7, mitochondrial-like [Brachypodium distachyon]
INB07_c5698	AT3G04790	1163.26	1013.31	400.659	593.238	dbj|BAC83440.1| putative ribose-5-phosphate isomerase [Oryza sativa Japonica Group]
INB07_rep_c7685	AT3G06050	163.883	140.739	55.1089	67.2361	ref|XP_003566792.1| PREDICTED: peroxiredoxin-2F, mitochondrial-like [Brachypodium distachyon]
INB07_c7354	AT5G49720	526.081	520.918	175.079	615.936	gb|AAQ08018.1| endo-1,4-beta-glucanase [Gossypium hirsutum] gi|324984021|gb|ADY68793.1| membrane-anchored endo-1,4-beta-glucanase [Gossypium raimondii] gi|324984025|gb|ADY68795.1| membrane-anchored endo-1,4-beta-glucanase [Gossypium hirsutum]
INB07_rep_c12386	AT3G10370	4924.67	5792.8	1565.46	1918.45	ref|XP_002315321.1| predicted protein [Populus trichocarpa] gi|222864361|gb|EEF01492.1| predicted protein [Populus trichocarpa]
INB07_c3282	AT3G52730	3378.62	3078.76	1059.69	1200.12	gb|ADB02893.1| ubiquinol-cytochrome C reductase [Jatropha curcas]
INB07_rep_c17042	AT5G66760	25.6041	31.0371	7.98168	24.6615	ref|XP_002327807.1| predicted protein [Populus trichocarpa] gi|222836892|gb|EEE75285.1| predicted protein [Populus trichocarpa]
INB07_rep_c9090	AT3G17210	5564.75	4047.59	1717.37	3143.96	pdb|1Q53|A Chain A, Solution Structure Of Hypothetical Arabidopsis Thaliana Protein At3g17210. Center For Eukaryotic Structural Genomics Target 13081 gi|159162872|pdb|1Q53|B Chain B, Solution Structure Of Hypothetical Arabidopsis Thaliana Protein At3g17210. Center For Eukaryotic Structural Genomics Target 13081
INB07_rep_c12248	AT3G55440	33174.8	32490	9872.46	16030.3	gb|ABK92459.1| unknown [Populus trichocarpa]
INB07_c32242	AT5G08410	71.9506	51.1815	20.0233	44.8598	ref|XP_002271306.1| PREDICTED: hypothetical protein [Vitis vinifera] gi|147820518|emb|CAN76575.1| hypothetical protein VITISV_024425 [Vitis vinifera]
INB07_c21992	AT3G17930	830.264	637.211	225.41	258.993	ref|XP_002278927.1| PREDICTED: hypothetical protein [Vitis vinifera]
INB07_rep_c7536	AT1G79550	29719.5	24063.8	7923.38	11693.6	gb|ACJ11718.1| phosphoglycerate kinase [Gossypium hirsutum]
[truncated: 48 more rows]
